# Supplementary material for: Adverse events in different administration routes of semaglutide: a pharmacovigilance study based on the FDA adverse event reporting system
Source: Front Pharmacol. 2024 Jun 3;15:1414268. doi: 10.3389/fphar.2024.1414268 (PMC11180901; doi:10.3389/fphar.2024.1414268)
Supplement: Supplementary file 1 [file Table1.XLSX]

## Sheet: 补充数据
		Formulas and threshold values of reporting odds ratio (ROR)
		Methods	Formula	Threshold value
		ROR		a≥3; A signal is generated if the lower limit of 95%Cl of ROR＞1.
			Target adverse drug event with Semaglutide	Other adverse drug events with Semaglutide	Sums
		Oral	a	b	a+b
		Subcutaneous	c	d	c+d
		Sums	a+c	b+d	a+b+c+d
	soc_name_en.x	PT	a	b	c	d	ROR(95% CI)	Oral/Subcutaneous
1	GASTROINTESTINAL DISORDERS	NAUSEA	414	5634	3181	45186	1.04(0.94-1.16)	414 / 3181
2	GASTROINTESTINAL DISORDERS	VOMITING	255	5793	1749	46618	1.17(1.03-1.34)	255 / 1749
3	GASTROINTESTINAL DISORDERS	DIARRHOEA	199	5849	1551	46816	1.03(0.88-1.19)	199 / 1551
4	METABOLISM AND NUTRITION DISORDERS	DECREASED APPETITE	164	5884	1355	47012	0.97(0.82-1.14)	164 / 1355
5	INVESTIGATIONS	BLOOD GLUCOSE INCREASED	138	5910	865	47502	1.28(1.07-1.54)	138 / 865
6	INVESTIGATIONS	WEIGHT DECREASED	126	5922	1105	47262	0.91(0.76-1.1)	126 / 1105
7	NERVOUS SYSTEM DISORDERS	HEADACHE	107	5941	825	47542	1.04(0.85-1.27)	107 / 825
8	NERVOUS SYSTEM DISORDERS	DIZZINESS	101	5947	671	47696	1.21(0.98-1.49)	101 / 671
9	GASTROINTESTINAL DISORDERS	CONSTIPATION	101	5947	963	47404	0.84(0.68-1.03)	101 / 963
10	INJURY, POISONING AND PROCEDURAL COMPLICATIONS	OFF LABEL USE	101	5947	1564	46803	0.51(0.41-0.62)	101 / 1564
11	GASTROINTESTINAL DISORDERS	PANCREATITIS	100	5948	460	47907	1.75(1.41-2.18)	100 / 460
12	GASTROINTESTINAL DISORDERS	ABDOMINAL PAIN	90	5958	450	47917	1.61(1.28-2.02)	90 / 450
13	GASTROINTESTINAL DISORDERS	ABDOMINAL PAIN UPPER	88	5960	720	47647	0.98(0.78-1.22)	88 / 720
14	SKIN AND SUBCUTANEOUS TISSUE DISORDERS	RASH	75	5973	306	48061	1.97(1.53-2.54)	75 / 306
15	GENERAL DISORDERS AND ADMINISTRATION SITE CONDITIONS	FATIGUE	74	5974	687	47680	0.86(0.68-1.09)	74 / 687
16	GASTROINTESTINAL DISORDERS	ABDOMINAL DISCOMFORT	69	5979	437	47930	1.27(0.98-1.63)	69 / 437
17	EYE DISORDERS	VISION BLURRED	55	5993	311	48056	1.42(1.06-1.89)	55 / 311
18	GASTROINTESTINAL DISORDERS	GASTROINTESTINAL DISORDER	54	5994	259	48108	1.67(1.25-2.25)	54 / 259
19	METABOLISM AND NUTRITION DISORDERS	DEHYDRATION	52	5996	410	47957	1.01(0.76-1.36)	52 / 410
20	GENERAL DISORDERS AND ADMINISTRATION SITE CONDITIONS	MALAISE	52	5996	535	47832	0.78(0.58-1.03)	52 / 535
21	SURGICAL AND MEDICAL PROCEDURES	HOSPITALISATION	52	5996	86	48281	4.87(3.45-6.88)	52 / 86
22	INVESTIGATIONS	GLYCOSYLATED HAEMOGLOBIN INCREASED	51	5997	226	48141	1.81(1.34-2.46)	51 / 226
23	NERVOUS SYSTEM DISORDERS	DYSGEUSIA	50	5998	91	48276	4.42(3.13-6.25)	50 / 91
24	GENERAL DISORDERS AND ADMINISTRATION SITE CONDITIONS	ASTHENIA	46	6002	480	47887	0.76(0.56-1.04)	46 / 480
25	GASTROINTESTINAL DISORDERS	DYSPEPSIA	45	6003	339	48028	1.06(0.78-1.45)	45 / 339
26	GASTROINTESTINAL DISORDERS	ABDOMINAL DISTENSION	44	6004	506	47861	0.69(0.51-0.94)	44 / 506
27	INVESTIGATIONS	BLOOD GLUCOSE DECREASED	42	6006	391	47976	0.86(0.62-1.18)	42 / 391
28	RESPIRATORY, THORACIC AND MEDIASTINAL DISORDERS	DYSPNOEA	38	6010	185	48182	1.65(1.16-2.34)	38 / 185
29	RENAL AND URINARY DISORDERS	ACUTE KIDNEY INJURY	38	6010	116	48251	2.63(1.82-3.8)	38 / 116
30	SKIN AND SUBCUTANEOUS TISSUE DISORDERS	PRURITUS	37	6011	270	48097	1.1(0.78-1.55)	37 / 270
31	INVESTIGATIONS	WEIGHT INCREASED	36	6012	344	48023	0.84(0.59-1.18)	36 / 344
32	GASTROINTESTINAL DISORDERS	ERUCTATION	35	6013	441	47926	0.63(0.45-0.89)	35 / 441
33	GASTROINTESTINAL DISORDERS	FLATULENCE	32	6016	353	48014	0.72(0.5-1.04)	32 / 353
34	EYE DISORDERS	VISUAL IMPAIRMENT	32	6016	238	48129	1.08(0.74-1.56)	32 / 238
35	GENERAL DISORDERS AND ADMINISTRATION SITE CONDITIONS	DRUG INEFFECTIVE	29	6019	198	48169	1.17(0.79-1.73)	29 / 198
36	GENERAL DISORDERS AND ADMINISTRATION SITE CONDITIONS	CONDITION AGGRAVATED	29	6019	210	48157	1.1(0.75-1.63)	29 / 210
37	GENERAL DISORDERS AND ADMINISTRATION SITE CONDITIONS	FEELING ABNORMAL	28	6020	241	48126	0.93(0.63-1.37)	28 / 241
38	GENERAL DISORDERS AND ADMINISTRATION SITE CONDITIONS	PERIPHERAL SWELLING	28	6020	69	48298	3.26(2.1-5.06)	28 / 69
39	GASTROINTESTINAL DISORDERS	GASTROOESOPHAGEAL REFLUX DISEASE	27	6021	235	48132	0.92(0.62-1.37)	27 / 235
40	INJURY, POISONING AND PROCEDURAL COMPLICATIONS	INAPPROPRIATE SCHEDULE OF PRODUCT ADMINISTRATION	26	6022	493	47874	0.42(0.28-0.62)	26 / 493
41	GENERAL DISORDERS AND ADMINISTRATION SITE CONDITIONS	ILLNESS	26	6022	219	48148	0.95(0.63-1.43)	26 / 219
42	MUSCULOSKELETAL AND CONNECTIVE TISSUE DISORDERS	ARTHRALGIA	25	6023	172	48195	1.16(0.76-1.77)	25 / 172
43	METABOLISM AND NUTRITION DISORDERS	DIABETIC KETOACIDOSIS	25	6023	93	48274	2.15(1.38-3.35)	25 / 93
44	MUSCULOSKELETAL AND CONNECTIVE TISSUE DISORDERS	BACK PAIN	23	6025	186	48181	0.99(0.64-1.53)	23 / 186
45	GENERAL DISORDERS AND ADMINISTRATION SITE CONDITIONS	ADVERSE DRUG REACTION	22	6026	159	48208	1.11(0.71-1.73)	22 / 159
46	MUSCULOSKELETAL AND CONNECTIVE TISSUE DISORDERS	PAIN IN EXTREMITY	22	6026	121	48246	1.46(0.92-2.29)	22 / 121
47	GENERAL DISORDERS AND ADMINISTRATION SITE CONDITIONS	PAIN	22	6026	237	48130	0.74(0.48-1.15)	22 / 237
48	NERVOUS SYSTEM DISORDERS	SOMNOLENCE	22	6026	116	48251	1.52(0.96-2.4)	22 / 116
49	SKIN AND SUBCUTANEOUS TISSUE DISORDERS	ALOPECIA	21	6027	195	48172	0.86(0.55-1.35)	21 / 195
50	INFECTIONS AND INFESTATIONS	COVID-19	21	6027	195	48172	0.86(0.55-1.35)	21 / 195
51	INJURY, POISONING AND PROCEDURAL COMPLICATIONS	PRODUCT USE IN UNAPPROVED INDICATION	20	6028	446	47921	0.36(0.23-0.56)	20 / 446
52	GENERAL DISORDERS AND ADMINISTRATION SITE CONDITIONS	CHEST PAIN	19	6029	111	48256	1.37(0.84-2.23)	19 / 111
53	GASTROINTESTINAL DISORDERS	DRY MOUTH	19	6029	115	48252	1.32(0.81-2.15)	19 / 115
54	METABOLISM AND NUTRITION DISORDERS	DIABETES MELLITUS INADEQUATE CONTROL	19	6029	88	48279	1.73(1.05-2.84)	19 / 88
55	GENERAL DISORDERS AND ADMINISTRATION SITE CONDITIONS	DEATH	19	6029	32	48335	4.76(2.7-8.4)	19 / 32
56	NERVOUS SYSTEM DISORDERS	LOSS OF CONSCIOUSNESS	18	6030	107	48260	1.35(0.82-2.22)	18 / 107
57	IMMUNE SYSTEM DISORDERS	HYPERSENSITIVITY	17	6031	72	48295	1.89(1.11-3.21)	17 / 72
58	CARDIAC DISORDERS	PALPITATIONS	17	6031	123	48244	1.11(0.67-1.84)	17 / 123
59	INFECTIONS AND INFESTATIONS	URINARY TRACT INFECTION	17	6031	120	48247	1.13(0.68-1.88)	17 / 120
60	GENERAL DISORDERS AND ADMINISTRATION SITE CONDITIONS	DRUG INTOLERANCE	16	6032	71	48296	1.8(1.05-3.11)	16 / 71
61	METABOLISM AND NUTRITION DISORDERS	HYPOPHAGIA	16	6032	65	48302	1.97(1.14-3.41)	16 / 65
62	VASCULAR DISORDERS	HYPERTENSION	16	6032	112	48255	1.14(0.68-1.93)	16 / 112
63	INJURY, POISONING AND PROCEDURAL COMPLICATIONS	WRONG TECHNIQUE IN PRODUCT USAGE PROCESS	16	6032	546	47821	0.23(0.14-0.38)	16 / 546
64	GASTROINTESTINAL DISORDERS	IMPAIRED GASTRIC EMPTYING	15	6033	94	48273	1.28(0.74-2.2)	15 / 94
65	HEPATOBILIARY DISORDERS	CHOLELITHIASIS	15	6033	98	48269	1.22(0.71-2.11)	15 / 98
66	INVESTIGATIONS	HEART RATE INCREASED	15	6033	107	48260	1.12(0.65-1.93)	15 / 107
67	PSYCHIATRIC DISORDERS	INSOMNIA	15	6033	206	48161	0.58(0.34-0.98)	15 / 206
68	MUSCULOSKELETAL AND CONNECTIVE TISSUE DISORDERS	MUSCLE SPASMS	15	6033	171	48196	0.7(0.41-1.19)	15 / 171
69	SKIN AND SUBCUTANEOUS TISSUE DISORDERS	RASH PRURITIC	15	6033	62	48305	1.94(1.1-3.41)	15 / 62
70	SKIN AND SUBCUTANEOUS TISSUE DISORDERS	HYPERHIDROSIS	14	6034	138	48229	0.81(0.47-1.41)	14 / 138
71	NERVOUS SYSTEM DISORDERS	PARAESTHESIA	14	6034	111	48256	1.01(0.58-1.76)	14 / 111
72	INVESTIGATIONS	GLOMERULAR FILTRATION RATE DECREASED	14	6034	26	48341	4.31(2.25-8.27)	14 / 26
73	MUSCULOSKELETAL AND CONNECTIVE TISSUE DISORDERS	MYALGIA	13	6035	102	48265	1.02(0.57-1.82)	13 / 102
74	CARDIAC DISORDERS	MYOCARDIAL INFARCTION	13	6035	52	48315	2(1.09-3.68)	13 / 52
75	NERVOUS SYSTEM DISORDERS	TASTE DISORDER	13	6035	115	48252	0.9(0.51-1.6)	13 / 115
76	GENERAL DISORDERS AND ADMINISTRATION SITE CONDITIONS	SWELLING	13	6035	51	48316	2.04(1.11-3.75)	13 / 51
77	SKIN AND SUBCUTANEOUS TISSUE DISORDERS	URTICARIA	13	6035	112	48255	0.93(0.52-1.65)	13 / 112
78	VASCULAR DISORDERS	HYPOTENSION	13	6035	84	48283	1.24(0.69-2.22)	13 / 84
79	PSYCHIATRIC DISORDERS	ANXIETY	13	6035	201	48166	0.52(0.29-0.91)	13 / 201
80	NEOPLASMS BENIGN, MALIGNANT AND UNSPECIFIED (INCL CYSTS AND POLYPS)	PANCREATIC CARCINOMA	13	6035	62	48305	1.68(0.92-3.05)	13 / 62
81	RENAL AND URINARY DISORDERS	POLLAKIURIA	12	6036	57	48310	1.68(0.9-3.14)	12 / 57
82	NERVOUS SYSTEM DISORDERS	MIGRAINE	12	6036	80	48287	1.2(0.65-2.2)	12 / 80
83	RENAL AND URINARY DISORDERS	RENAL PAIN	12	6036	20	48347	4.81(2.35-9.84)	45646
84	GASTROINTESTINAL DISORDERS	PANCREATITIS ACUTE	12	6036	78	48289	1.23(0.67-2.26)	12 / 78
85	GENERAL DISORDERS AND ADMINISTRATION SITE CONDITIONS	CHILLS	12	6036	97	48270	0.99(0.54-1.8)	12 / 97
86	RESPIRATORY, THORACIC AND MEDIASTINAL DISORDERS	THROAT IRRITATION	12	6036	29	48338	3.31(1.69-6.5)	45655
87	METABOLISM AND NUTRITION DISORDERS	FEEDING DISORDER	12	6036	105	48262	0.91(0.5-1.66)	12 / 105
88	GASTROINTESTINAL DISORDERS	RETCHING	11	6037	100	48267	0.88(0.47-1.64)	11 / 100
89	NERVOUS SYSTEM DISORDERS	LETHARGY	11	6037	111	48256	0.79(0.43-1.47)	11 / 111
90	GENERAL DISORDERS AND ADMINISTRATION SITE CONDITIONS	PYREXIA	11	6037	94	48273	0.94(0.5-1.75)	11 / 94
91	INVESTIGATIONS	LIPASE INCREASED	11	6037	41	48326	2.15(1.1-4.18)	11 / 41
92	NERVOUS SYSTEM DISORDERS	TREMOR	11	6037	141	48226	0.62(0.34-1.15)	11 / 141
93	INJURY, POISONING AND PROCEDURAL COMPLICATIONS	FALL	11	6037	135	48232	0.65(0.35-1.2)	11 / 135
94	SKIN AND SUBCUTANEOUS TISSUE DISORDERS	ANGIOEDEMA	10	6038	36	48331	2.22(1.1-4.48)	10 / 36
95	GASTROINTESTINAL DISORDERS	DYSPHAGIA	10	6038	46	48321	1.74(0.88-3.45)	10 / 46
96	RESPIRATORY, THORACIC AND MEDIASTINAL DISORDERS	PHARYNGEAL SWELLING	10	6038	25	48342	3.2(1.54-6.67)	45590
97	INJURY, POISONING AND PROCEDURAL COMPLICATIONS	INTENTIONAL PRODUCT MISUSE	10	6038	48	48319	1.67(0.84-3.3)	10 / 48
98	RESPIRATORY, THORACIC AND MEDIASTINAL DISORDERS	COUGH	10	6038	63	48304	1.27(0.65-2.48)	10 / 63
99	MUSCULOSKELETAL AND CONNECTIVE TISSUE DISORDERS	NECK PAIN	10	6038	53	48314	1.51(0.77-2.97)	10 / 53
100	GENERAL DISORDERS AND ADMINISTRATION SITE CONDITIONS	HUNGER	10	6038	156	48211	0.51(0.27-0.97)	10 / 156
101	CARDIAC DISORDERS	ATRIAL FIBRILLATION	10	6038	54	48313	1.48(0.75-2.91)	10 / 54
102	INVESTIGATIONS	HEPATIC ENZYME INCREASED	10	6038	41	48326	1.95(0.98-3.9)	10 / 41
103	PSYCHIATRIC DISORDERS	SUICIDAL IDEATION	10	6038	87	48280	0.92(0.48-1.77)	10 / 87
104	NERVOUS SYSTEM DISORDERS	HYPOAESTHESIA	10	6038	72	48295	1.11(0.57-2.15)	10 / 72
105	INJURY, POISONING AND PROCEDURAL COMPLICATIONS	PRODUCT DOSE OMISSION ISSUE	10	6038	122	48245	0.65(0.34-1.25)	10 / 122
106	METABOLISM AND NUTRITION DISORDERS	HYPERGLYCAEMIA	10	6038	26	48341	3.08(1.48-6.39)	45591
107	MUSCULOSKELETAL AND CONNECTIVE TISSUE DISORDERS	ARTHRITIS	10	6038	60	48307	1.33(0.68-2.61)	10 / 60
108	INJURY, POISONING AND PROCEDURAL COMPLICATIONS	INTENTIONAL PRODUCT USE ISSUE	9	6039	61	48306	1.18(0.59-2.38)	9 / 61
109	METABOLISM AND NUTRITION DISORDERS	EUGLYCAEMIC DIABETIC KETOACIDOSIS	9	6039	18	48349	4(1.8-8.91)	45553
110	EYE DISORDERS	BLINDNESS	9	6039	33	48334	2.18(1.04-4.56)	9 / 33
111	GENERAL DISORDERS AND ADMINISTRATION SITE CONDITIONS	GAIT DISTURBANCE	9	6039	34	48333	2.12(1.02-4.42)	9 / 34
112	INJURY, POISONING AND PROCEDURAL COMPLICATIONS	LIMB INJURY	9	6039	15	48352	4.8(2.1-10.98)	45550
113	GENERAL DISORDERS AND ADMINISTRATION SITE CONDITIONS	DRUG INTERACTION	8	6040	28	48339	2.29(1.04-5.02)	45532
114	PSYCHIATRIC DISORDERS	NERVOUSNESS	8	6040	63	48304	1.02(0.49-2.12)	8 / 63
115	METABOLISM AND NUTRITION DISORDERS	FOOD CRAVING	8	6040	66	48301	0.97(0.47-2.02)	8 / 66
116	RESPIRATORY, THORACIC AND MEDIASTINAL DISORDERS	OROPHARYNGEAL PAIN	8	6040	47	48320	1.36(0.64-2.88)	8 / 47
117	GENERAL DISORDERS AND ADMINISTRATION SITE CONDITIONS	SWELLING FACE	8	6040	39	48328	1.64(0.77-3.51)	8 / 39
118	NERVOUS SYSTEM DISORDERS	MEMORY IMPAIRMENT	8	6040	81	48286	0.79(0.38-1.63)	8 / 81
119	RENAL AND URINARY DISORDERS	RENAL IMPAIRMENT	8	6040	38	48329	1.68(0.79-3.61)	8 / 38
120	IMMUNE SYSTEM DISORDERS	DRUG HYPERSENSITIVITY	8	6040	42	48325	1.52(0.72-3.25)	8 / 42
121	INVESTIGATIONS	BLOOD PRESSURE INCREASED	8	6040	93	48274	0.69(0.33-1.42)	8 / 93
122	RESPIRATORY, THORACIC AND MEDIASTINAL DISORDERS	DYSPHONIA	8	6040	63	48304	1.02(0.49-2.12)	8 / 63
123	INJURY, POISONING AND PROCEDURAL COMPLICATIONS	PRODUCT USE COMPLAINT	8	6040	31	48336	2.07(0.95-4.49)	45535
124	GASTROINTESTINAL DISORDERS	INTESTINAL OBSTRUCTION	8	6040	59	48308	1.08(0.52-2.27)	8 / 59
125	RENAL AND URINARY DISORDERS	RENAL DISORDER	8	6040	40	48327	1.6(0.75-3.42)	8 / 40
126	RESPIRATORY, THORACIC AND MEDIASTINAL DISORDERS	THROAT TIGHTNESS	8	6040	20	48347	3.2(1.41-7.27)	45524
127	PSYCHIATRIC DISORDERS	DEPRESSION	8	6040	141	48226	0.45(0.22-0.92)	8 / 141
128	SURGICAL AND MEDICAL PROCEDURES	SURGERY	8	6040	66	48301	0.97(0.47-2.02)	8 / 66
129	INVESTIGATIONS	BLOOD GLUCOSE ABNORMAL	7	6041	28	48339	2(0.87-4.58)	45501
130	GENERAL DISORDERS AND ADMINISTRATION SITE CONDITIONS	ILL-DEFINED DISORDER	7	6041	60	48307	0.93(0.43-2.04)	7 / 60
131	GASTROINTESTINAL DISORDERS	PARAESTHESIA ORAL	7	6041	23	48344	2.44(1.04-5.68)	45496
132	NERVOUS SYSTEM DISORDERS	SYNCOPE	7	6041	64	48303	0.87(0.4-1.91)	7 / 64
133	SKIN AND SUBCUTANEOUS TISSUE DISORDERS	SENSITIVE SKIN	7	6041	38	48329	1.47(0.66-3.3)	7 / 38
134	RENAL AND URINARY DISORDERS	RENAL FAILURE	7	6041	50	48317	1.12(0.51-2.47)	7 / 50
135	CARDIAC DISORDERS	TACHYCARDIA	7	6041	37	48330	1.51(0.67-3.4)	7 / 37
136	MUSCULOSKELETAL AND CONNECTIVE TISSUE DISORDERS	NECK MASS	7	6041	33	48334	1.7(0.75-3.84)	7 / 33
137	MUSCULOSKELETAL AND CONNECTIVE TISSUE DISORDERS	MUSCULAR WEAKNESS	7	6041	40	48327	1.4(0.63-3.13)	7 / 40
138	INFECTIONS AND INFESTATIONS	GASTROENTERITIS VIRAL	7	6041	37	48330	1.51(0.67-3.4)	7 / 37
139	NERVOUS SYSTEM DISORDERS	AGEUSIA	7	6041	63	48304	0.89(0.41-1.94)	7 / 63
140	HEPATOBILIARY DISORDERS	CHOLANGITIS	7	6041	5	48362	11.21(3.56-35.32)	45478
141	PSYCHIATRIC DISORDERS	DEPRESSED MOOD	7	6041	42	48325	1.33(0.6-2.97)	7 / 42
142	PSYCHIATRIC DISORDERS	NIGHTMARE	7	6041	18	48349	3.11(1.3-7.45)	45491
143	INJURY, POISONING AND PROCEDURAL COMPLICATIONS	PRODUCT PRESCRIBING ERROR	7	6041	114	48253	0.49(0.23-1.05)	7 / 114
144	METABOLISM AND NUTRITION DISORDERS	WEIGHT LOSS POOR	7	6041	172	48195	0.32(0.15-0.69)	7 / 172
145	NERVOUS SYSTEM DISORDERS	SEIZURE	7	6041	36	48331	1.56(0.69-3.5)	7 / 36
146	INVESTIGATIONS	BLOOD PRESSURE DECREASED	7	6041	61	48306	0.92(0.42-2.01)	7 / 61
147	INFECTIONS AND INFESTATIONS	FUNGAL INFECTION	6	6042	34	48333	1.41(0.59-3.36)	6 / 34
148	GASTROINTESTINAL DISORDERS	HYPOAESTHESIA ORAL	6	6042	19	48348	2.53(1.01-6.33)	45462
149	HEPATOBILIARY DISORDERS	GALLBLADDER DISORDER	6	6042	31	48336	1.55(0.65-3.71)	6 / 31
150	EYE DISORDERS	DRY EYE	6	6042	23	48344	2.09(0.85-5.13)	45466
151	PSYCHIATRIC DISORDERS	SLEEP DISORDER	6	6042	15	48352	3.2(1.24-8.25)	45458
152	INJURY, POISONING AND PROCEDURAL COMPLICATIONS	DRUG DOSE TITRATION NOT PERFORMED	6	6042	154	48213	0.31(0.14-0.7)	6 / 154
153	RENAL AND URINARY DISORDERS	URINARY INCONTINENCE	6	6042	11	48356	4.37(1.61-11.81)	45454
154	PSYCHIATRIC DISORDERS	CONFUSIONAL STATE	6	6042	66	48301	0.73(0.31-1.68)	6 / 66
155	GASTROINTESTINAL DISORDERS	HAEMATOCHEZIA	6	6042	25	48342	1.92(0.79-4.68)	45468
156	EYE DISORDERS	EYE HAEMORRHAGE	6	6042	24	48343	2(0.82-4.9)	45467
157	GASTROINTESTINAL DISORDERS	SWOLLEN TONGUE	6	6042	27	48340	1.78(0.73-4.31)	45470
158	INVESTIGATIONS	AMYLASE INCREASED	6	6042	18	48349	2.67(1.06-6.72)	45461
159	METABOLISM AND NUTRITION DISORDERS	FLUID RETENTION	6	6042	11	48356	4.37(1.61-11.81)	45454
160	SKIN AND SUBCUTANEOUS TISSUE DISORDERS	BLISTER	6	6042	22	48345	2.18(0.88-5.38)	45465
161	INVESTIGATIONS	LIVER FUNCTION TEST INCREASED	6	6042	23	48344	2.09(0.85-5.13)	45466
162	METABOLISM AND NUTRITION DISORDERS	ABNORMAL LOSS OF WEIGHT	6	6042	34	48333	1.41(0.59-3.36)	6 / 34
163	GASTROINTESTINAL DISORDERS	HAEMATEMESIS	6	6042	16	48351	3(1.17-7.67)	45459
164	INFECTIONS AND INFESTATIONS	PNEUMONIA	6	6042	45	48322	1.07(0.45-2.5)	6 / 45
165	ENDOCRINE DISORDERS	THYROID MASS	6	6042	54	48313	0.89(0.38-2.07)	6 / 54
166	REPRODUCTIVE SYSTEM AND BREAST DISORDERS	VAGINAL HAEMORRHAGE	6	6042	29	48338	1.66(0.69-3.99)	45472
167	INJURY, POISONING AND PROCEDURAL COMPLICATIONS	INTENTIONAL DOSE OMISSION	6	6042	28	48339	1.71(0.71-4.14)	45471
168	GASTROINTESTINAL DISORDERS	GASTRITIS	6	6042	45	48322	1.07(0.45-2.5)	6 / 45
169	IMMUNE SYSTEM DISORDERS	ANAPHYLACTIC REACTION	6	6042	16	48351	3(1.17-7.67)	45459
170	RESPIRATORY, THORACIC AND MEDIASTINAL DISORDERS	HICCUPS	6	6042	67	48300	0.72(0.31-1.65)	6 / 67
171	EYE DISORDERS	DIABETIC RETINOPATHY	6	6042	63	48304	0.76(0.33-1.76)	6 / 63
172	HEPATOBILIARY DISORDERS	BILE DUCT STONE	6	6042	6	48361	8(2.58-24.83)	45449
173	NERVOUS SYSTEM DISORDERS	CEREBRAL INFARCTION	6	6042	2	48365	24.01(4.85-119.01)	45445
174	PRODUCT ISSUES	PRODUCT AFTER TASTE	6	6042	7	48360	6.86(2.3-20.42)	45450
175	PRODUCT ISSUES	PRODUCT QUALITY ISSUE	5	6043	89	48278	0.45(0.18-1.11)	5 / 89
176	INJURY, POISONING AND PROCEDURAL COMPLICATIONS	PRODUCT DISPENSING ERROR	5	6043	187	48180	0.21(0.09-0.52)	5 / 187
177	METABOLISM AND NUTRITION DISORDERS	HYPOGLYCAEMIA	5	6043	76	48291	0.53(0.21-1.3)	5 / 76
178	SKIN AND SUBCUTANEOUS TISSUE DISORDERS	ERYTHEMA	5	6043	40	48327	1(0.39-2.53)	5 / 40
179	INFECTIONS AND INFESTATIONS	INFLUENZA	5	6043	54	48313	0.74(0.3-1.85)	5 / 54
180	INJURY, POISONING AND PROCEDURAL COMPLICATIONS	PRODUCT LABEL CONFUSION	5	6043	140	48227	0.29(0.12-0.7)	5 / 140
181	METABOLISM AND NUTRITION DISORDERS	KETOSIS	5	6043	6	48361	6.67(2.03-21.86)	45418
182	SKIN AND SUBCUTANEOUS TISSUE DISORDERS	SKIN BURNING SENSATION	5	6043	41	48326	0.98(0.39-2.47)	5 / 41
183	RESPIRATORY, THORACIC AND MEDIASTINAL DISORDERS	EPISTAXIS	5	6043	24	48343	1.67(0.64-4.37)	45436
184	GASTROINTESTINAL DISORDERS	COLITIS	5	6043	28	48339	1.43(0.55-3.7)	45440
185	GASTROINTESTINAL DISORDERS	LIP SWELLING	5	6043	26	48341	1.54(0.59-4.01)	45438
186	NERVOUS SYSTEM DISORDERS	BURNING SENSATION	5	6043	67	48300	0.6(0.24-1.48)	5 / 67
187	PRODUCT ISSUES	PRODUCT TASTE ABNORMAL	5	6043	1	48366	40.02(4.67-342.6)	45413
188	GENERAL DISORDERS AND ADMINISTRATION SITE CONDITIONS	THIRST	5	6043	39	48328	1.03(0.4-2.6)	5 / 39
189	GENERAL DISORDERS AND ADMINISTRATION SITE CONDITIONS	THERAPEUTIC RESPONSE DECREASED	5	6043	2	48365	20.01(3.88-103.16)	45414
190	SKIN AND SUBCUTANEOUS TISSUE DISORDERS	PAIN OF SKIN	5	6043	42	48325	0.95(0.38-2.41)	5 / 42
191	PRODUCT ISSUES	PRODUCT COMPLAINT	5	6043	32	48335	1.25(0.49-3.21)	5 / 32
192	METABOLISM AND NUTRITION DISORDERS	METABOLIC ACIDOSIS	5	6043	11	48356	3.64(1.26-10.47)	45423
193	SOCIAL CIRCUMSTANCES	DISABILITY	5	6043	63	48304	0.63(0.26-1.58)	5 / 63
194	RENAL AND URINARY DISORDERS	DYSURIA	5	6043	31	48336	1.29(0.5-3.32)	45443
195	NERVOUS SYSTEM DISORDERS	NEUROPATHY PERIPHERAL	5	6043	44	48323	0.91(0.36-2.29)	5 / 44
196	CARDIAC DISORDERS	CARDIAC FAILURE CONGESTIVE	5	6043	16	48351	2.5(0.92-6.83)	45428
197	METABOLISM AND NUTRITION DISORDERS	KETOACIDOSIS	5	6043	13	48354	3.08(1.1-8.64)	45425
198	GENERAL DISORDERS AND ADMINISTRATION SITE CONDITIONS	OEDEMA PERIPHERAL	5	6043	6	48361	6.67(2.03-21.86)	45418
199	RENAL AND URINARY DISORDERS	CHRONIC KIDNEY DISEASE	5	6043	36	48331	1.11(0.44-2.83)	5 / 36
200	INJURY, POISONING AND PROCEDURAL COMPLICATIONS	PRODUCT COMMUNICATION ISSUE	5	6043	274	48093	0.15(0.06-0.35)	5 / 274
201	NERVOUS SYSTEM DISORDERS	CEREBRAL HAEMORRHAGE	5	6043	3	48364	13.34(3.19-55.83)	45415
202	RENAL AND URINARY DISORDERS	URINARY RETENTION	5	6043	14	48353	2.86(1.03-7.94)	45426
203	EAR AND LABYRINTH DISORDERS	VERTIGO	5	6043	54	48313	0.74(0.3-1.85)	5 / 54
204	NERVOUS SYSTEM DISORDERS	CEREBROVASCULAR ACCIDENT	5	6043	72	48295	0.55(0.22-1.37)	5 / 72
205	BLOOD AND LYMPHATIC SYSTEM DISORDERS	LYMPHADENOPATHY	5	6043	28	48339	1.43(0.55-3.7)	45440
206	METABOLISM AND NUTRITION DISORDERS	INCREASED APPETITE	5	6043	202	48165	0.2(0.08-0.48)	5 / 202
207	GENERAL DISORDERS AND ADMINISTRATION SITE CONDITIONS	THERAPEUTIC PRODUCT EFFECT DECREASED	5	6043	27	48340	1.48(0.57-3.85)	45439
208	INFECTIONS AND INFESTATIONS	SINUSITIS	5	6043	39	48328	1.03(0.4-2.6)	5 / 39
209	SKIN AND SUBCUTANEOUS TISSUE DISORDERS	RASH ERYTHEMATOUS	5	6043	21	48346	1.9(0.72-5.05)	45433
210	INVESTIGATIONS	BLOOD CREATINE PHOSPHOKINASE INCREASED	5	6043	5	48362	8(2.32-27.65)	45417
211	HEPATOBILIARY DISORDERS	CHOLECYSTITIS	5	6043	26	48341	1.54(0.59-4.01)	45438
212	NEOPLASMS BENIGN, MALIGNANT AND UNSPECIFIED (INCL CYSTS AND POLYPS)	PANCREATIC CARCINOMA METASTATIC	5	6043	10	48357	4(1.37-11.71)	45422
213	GASTROINTESTINAL DISORDERS	ILEUS	5	6043	16	48351	2.5(0.92-6.83)	45428
214	GASTROINTESTINAL DISORDERS	COLITIS ISCHAEMIC	5	6043	15	48352	2.67(0.97-7.34)	45427
215	INJURY, POISONING AND PROCEDURAL COMPLICATIONS	PRODUCT PACKAGE ASSOCIATED INJURY	5	6043	1	48366	40.02(4.67-342.6)	45413
216	INVESTIGATIONS	BLOOD CREATININE INCREASED	5	6043	40	48327	1(0.39-2.53)	5 / 40
217	GASTROINTESTINAL DISORDERS	BOWEL MOVEMENT IRREGULARITY	4	6044	33	48334	0.97(0.34-2.74)	4 / 33
218	SURGICAL AND MEDICAL PROCEDURES	CHOLECYSTECTOMY	4	6044	36	48331	0.89(0.32-2.5)	4 / 36
219	GASTROINTESTINAL DISORDERS	TONGUE DISCOMFORT	4	6044	8	48359	4(1.2-13.29)	45390
220	GASTROINTESTINAL DISORDERS	RECTAL HAEMORRHAGE	4	6044	24	48343	1.33(0.46-3.84)	45406
221	GASTROINTESTINAL DISORDERS	GASTROINTESTINAL SOUNDS ABNORMAL	4	6044	39	48328	0.82(0.29-2.3)	4 / 39
222	INVESTIGATIONS	BLOOD TRIGLYCERIDES INCREASED	4	6044	16	48351	2(0.67-5.98)	45398
223	GASTROINTESTINAL DISORDERS	OESOPHAGEAL PAIN	4	6044	6	48361	5.33(1.5-18.91)	45388
224	VASCULAR DISORDERS	HOT FLUSH	4	6044	24	48343	1.33(0.46-3.84)	45406
225	RENAL AND URINARY DISORDERS	URINE ODOUR ABNORMAL	4	6044	15	48352	2.13(0.71-6.43)	45397
226	CARDIAC DISORDERS	CARDIAC DISORDER	4	6044	25	48342	1.28(0.45-3.68)	45407
227	INJURY, POISONING AND PROCEDURAL COMPLICATIONS	INCORRECT DOSE ADMINISTERED	4	6044	205	48162	0.16(0.06-0.42)	4 / 205
228	GENERAL DISORDERS AND ADMINISTRATION SITE CONDITIONS	UNEVALUABLE EVENT	4	6044	39	48328	0.82(0.29-2.3)	4 / 39
229	GASTROINTESTINAL DISORDERS	FAECES SOFT	4	6044	14	48353	2.29(0.75-6.95)	45396
230	GASTROINTESTINAL DISORDERS	GLOSSODYNIA	4	6044	3	48364	10.67(2.39-47.68)	45385
231	HEPATOBILIARY DISORDERS	HEPATIC STEATOSIS	4	6044	18	48349	1.78(0.6-5.25)	45400
232	MUSCULOSKELETAL AND CONNECTIVE TISSUE DISORDERS	JOINT SWELLING	4	6044	21	48346	1.52(0.52-4.44)	45403
233	INVESTIGATIONS	ALANINE AMINOTRANSFERASE INCREASED	4	6044	14	48353	2.29(0.75-6.95)	45396
234	NERVOUS SYSTEM DISORDERS	DISTURBANCE IN ATTENTION	4	6044	18	48349	1.78(0.6-5.25)	45400
235	EYE DISORDERS	EYE PAIN	4	6044	25	48342	1.28(0.45-3.68)	45407
236	INVESTIGATIONS	BLOOD URINE PRESENT	4	6044	22	48345	1.45(0.5-4.22)	45404
237	INFECTIONS AND INFESTATIONS	CYSTITIS	4	6044	18	48349	1.78(0.6-5.25)	45400
238	SKIN AND SUBCUTANEOUS TISSUE DISORDERS	DRY SKIN	4	6044	25	48342	1.28(0.45-3.68)	45407
239	CARDIAC DISORDERS	ACUTE MYOCARDIAL INFARCTION	4	6044	7	48360	4.57(1.34-15.62)	45389
240	NEOPLASMS BENIGN, MALIGNANT AND UNSPECIFIED (INCL CYSTS AND POLYPS)	COLON CANCER	4	6044	9	48358	3.56(1.09-11.55)	45391
241	GASTROINTESTINAL DISORDERS	ABDOMINAL PAIN LOWER	4	6044	19	48348	1.68(0.57-4.95)	45401
242	GENERAL DISORDERS AND ADMINISTRATION SITE CONDITIONS	OEDEMA	4	6044	7	48360	4.57(1.34-15.62)	45389
243	RESPIRATORY, THORACIC AND MEDIASTINAL DISORDERS	DRY THROAT	4	6044	12	48355	2.67(0.86-8.27)	45394
244	GASTROINTESTINAL DISORDERS	GASTROINTESTINAL HAEMORRHAGE	4	6044	20	48347	1.6(0.55-4.68)	45402
245	EYE DISORDERS	DIPLOPIA	4	6044	26	48341	1.23(0.43-3.53)	45408
246	CARDIAC DISORDERS	VENTRICULAR EXTRASYSTOLES	4	6044	12	48355	2.67(0.86-8.27)	45394
247	BLOOD AND LYMPHATIC SYSTEM DISORDERS	ANAEMIA	4	6044	13	48354	2.46(0.8-7.55)	45395
248	RESPIRATORY, THORACIC AND MEDIASTINAL DISORDERS	PULMONARY EMBOLISM	4	6044	30	48337	1.07(0.38-3.03)	45412
249	CARDIAC DISORDERS	ATRIAL FLUTTER	4	6044	1	48366	32.01(3.58-286.44)	45383
250	NEOPLASMS BENIGN, MALIGNANT AND UNSPECIFIED (INCL CYSTS AND POLYPS)	NEOPLASM MALIGNANT	4	6044	28	48339	1.14(0.4-3.26)	45410
251	GENERAL DISORDERS AND ADMINISTRATION SITE CONDITIONS	FEELING HOT	4	6044	36	48331	0.89(0.32-2.5)	4 / 36
252	GENERAL DISORDERS AND ADMINISTRATION SITE CONDITIONS	DISCOMFORT	4	6044	28	48339	1.14(0.4-3.26)	45410
253	NERVOUS SYSTEM DISORDERS	PRESYNCOPE	4	6044	51	48316	0.63(0.23-1.74)	4 / 51
254	METABOLISM AND NUTRITION DISORDERS	LACTIC ACIDOSIS	4	6044	11	48356	2.91(0.93-9.14)	45393
255	GASTROINTESTINAL DISORDERS	UPPER GASTROINTESTINAL HAEMORRHAGE	4	6044	3	48364	10.67(2.39-47.68)	45385
256	METABOLISM AND NUTRITION DISORDERS	HYPOKALAEMIA	4	6044	16	48351	2(0.67-5.98)	45398
257	METABOLISM AND NUTRITION DISORDERS	HYPONATRAEMIA	4	6044	9	48358	3.56(1.09-11.55)	45391
258	GENERAL DISORDERS AND ADMINISTRATION SITE CONDITIONS	FEELING JITTERY	4	6044	60	48307	0.53(0.19-1.47)	4 / 60
259	NEOPLASMS BENIGN, MALIGNANT AND UNSPECIFIED (INCL CYSTS AND POLYPS)	ADENOCARCINOMA PANCREAS	4	6044	7	48360	4.57(1.34-15.62)	45389
260	HEPATOBILIARY DISORDERS	HEPATIC FUNCTION ABNORMAL	4	6044	7	48360	4.57(1.34-15.62)	45389
261	INFECTIONS AND INFESTATIONS	GASTROENTERITIS	4	6044	16	48351	2(0.67-5.98)	45398
262	INJURY, POISONING AND PROCEDURAL COMPLICATIONS	PRODUCT PRESCRIBING ISSUE	4	6044	9	48358	3.56(1.09-11.55)	45391
263	BLOOD AND LYMPHATIC SYSTEM DISORDERS	THROMBOCYTOPENIA	4	6044	2	48365	16(2.93-87.4)	45384
264	VASCULAR DISORDERS	FLUSHING	3	6045	24	48343	1(0.3-3.32)	45375
265	INFECTIONS AND INFESTATIONS	SEPSIS	3	6045	29	48338	0.83(0.25-2.72)	45380
266	GASTROINTESTINAL DISORDERS	OESOPHAGEAL SPASM	3	6045	5	48362	4.8(1.15-20.09)	45356
267	PSYCHIATRIC DISORDERS	ABNORMAL DREAMS	3	6045	13	48354	1.85(0.53-6.48)	45364
268	NERVOUS SYSTEM DISORDERS	PAROSMIA	3	6045	25	48342	0.96(0.29-3.18)	45376
269	PSYCHIATRIC DISORDERS	MOOD ALTERED	3	6045	15	48352	1.6(0.46-5.53)	45366
270	GENERAL DISORDERS AND ADMINISTRATION SITE CONDITIONS	EARLY SATIETY	3	6045	15	48352	1.6(0.46-5.53)	45366
271	GASTROINTESTINAL DISORDERS	ABNORMAL FAECES	3	6045	19	48348	1.26(0.37-4.27)	45370
272	GASTROINTESTINAL DISORDERS	ORAL MUCOSAL BLISTERING	3	6045	1	48366	24(2.5-230.8)	45352
273	GASTROINTESTINAL DISORDERS	PANCREATIC DISORDER	3	6045	15	48352	1.6(0.46-5.53)	45366
274	PSYCHIATRIC DISORDERS	RESTLESSNESS	3	6045	9	48358	2.67(0.72-9.85)	45360
275	SKIN AND SUBCUTANEOUS TISSUE DISORDERS	SKIN ODOUR ABNORMAL	3	6045	9	48358	2.67(0.72-9.85)	45360
276	NERVOUS SYSTEM DISORDERS	AMNESIA	3	6045	22	48345	1.09(0.33-3.64)	45373
277	INJURY, POISONING AND PROCEDURAL COMPLICATIONS	MATERNAL EXPOSURE DURING PREGNANCY	3	6045	44	48323	0.55(0.17-1.76)	3 / 44
278	EYE DISORDERS	RETINAL TEAR	3	6045	10	48357	2.4(0.66-8.72)	45361
279	GENERAL DISORDERS AND ADMINISTRATION SITE CONDITIONS	CHEST DISCOMFORT	3	6045	49	48318	0.49(0.15-1.57)	3 / 49
280	GASTROINTESTINAL DISORDERS	GASTROINTESTINAL PAIN	3	6045	30	48337	0.8(0.24-2.62)	45381
281	SKIN AND SUBCUTANEOUS TISSUE DISORDERS	NIGHT SWEATS	3	6045	17	48350	1.41(0.41-4.82)	45368
282	METABOLISM AND NUTRITION DISORDERS	HYPOMAGNESAEMIA	3	6045	2	48365	12(2-71.84)	45353
283	EYE DISORDERS	BLINDNESS UNILATERAL	3	6045	15	48352	1.6(0.46-5.53)	45366
284	PSYCHIATRIC DISORDERS	ABNORMAL BEHAVIOUR	3	6045	8	48359	3(0.8-11.31)	45359
285	GENERAL DISORDERS AND ADMINISTRATION SITE CONDITIONS	ADVERSE EVENT	3	6045	20	48347	1.2(0.36-4.04)	45371
286	ENDOCRINE DISORDERS	HYPOTHYROIDISM	3	6045	13	48354	1.85(0.53-6.48)	45364
287	INJURY, POISONING AND PROCEDURAL COMPLICATIONS	EXTRA DOSE ADMINISTERED	3	6045	88	48279	0.27(0.09-0.86)	3 / 88
288	METABOLISM AND NUTRITION DISORDERS	FLUID INTAKE REDUCED	3	6045	18	48349	1.33(0.39-4.53)	45369
289	GASTROINTESTINAL DISORDERS	FREQUENT BOWEL MOVEMENTS	3	6045	18	48349	1.33(0.39-4.53)	45369
290	GASTROINTESTINAL DISORDERS	GASTROINTESTINAL MOTILITY DISORDER	3	6045	7	48360	3.43(0.89-13.26)	45358
291	GENERAL DISORDERS AND ADMINISTRATION SITE CONDITIONS	SECRETION DISCHARGE	3	6045	2	48365	12(2-71.84)	45353
292	GASTROINTESTINAL DISORDERS	OBSTRUCTIVE PANCREATITIS	3	6045	12	48355	2(0.56-7.09)	45363
293	INVESTIGATIONS	HAEMOGLOBIN DECREASED	3	6045	6	48361	4(1-16)	45357
294	NERVOUS SYSTEM DISORDERS	VITH NERVE PARALYSIS	3	6045	2	48365	12(2-71.84)	45353
295	INJURY, POISONING AND PROCEDURAL COMPLICATIONS	PRODUCT ADMINISTRATION ERROR	3	6045	11	48356	2.18(0.61-7.82)	45362
296	CARDIAC DISORDERS	ARRHYTHMIA	3	6045	10	48357	2.4(0.66-8.72)	45361
297	INJURY, POISONING AND PROCEDURAL COMPLICATIONS	HEAD INJURY	3	6045	12	48355	2(0.56-7.09)	45363
298	INVESTIGATIONS	BLOOD GLUCOSE FLUCTUATION	3	6045	41	48326	0.58(0.18-1.89)	3 / 41
299	GENERAL DISORDERS AND ADMINISTRATION SITE CONDITIONS	GENERAL PHYSICAL HEALTH DETERIORATION	3	6045	22	48345	1.09(0.33-3.64)	45373
300	GASTROINTESTINAL DISORDERS	ILEUS PARALYTIC	3	6045	7	48360	3.43(0.89-13.26)	45358
301	EYE DISORDERS	PHOTOPHOBIA	3	6045	14	48353	1.71(0.49-5.97)	45365
302	EAR AND LABYRINTH DISORDERS	VERTIGO POSITIONAL	3	6045	2	48365	12(2-71.84)	45353
303	GENERAL DISORDERS AND ADMINISTRATION SITE CONDITIONS	INFLUENZA LIKE ILLNESS	3	6045	53	48314	0.45(0.14-1.45)	3 / 53
304	PRODUCT ISSUES	PRODUCT PHYSICAL ISSUE	3	6045	3	48364	8(1.61-39.65)	45354
305	MUSCULOSKELETAL AND CONNECTIVE TISSUE DISORDERS	FLANK PAIN	3	6045	8	48359	3(0.8-11.31)	45359
306	EAR AND LABYRINTH DISORDERS	TINNITUS	3	6045	27	48340	0.89(0.27-2.93)	45378
307	METABOLISM AND NUTRITION DISORDERS	APPETITE DISORDER	3	6045	34	48333	0.71(0.22-2.3)	3 / 34
308	ENDOCRINE DISORDERS	THYROID CYST	3	6045	2	48365	12(2-71.84)	45353
309	RESPIRATORY, THORACIC AND MEDIASTINAL DISORDERS	ASTHMA	3	6045	17	48350	1.41(0.41-4.82)	45368
310	GASTROINTESTINAL DISORDERS	REGURGITATION	3	6045	15	48352	1.6(0.46-5.53)	45366
311	RENAL AND URINARY DISORDERS	NEPHROLITHIASIS	3	6045	62	48305	0.39(0.12-1.23)	3 / 62
312	GASTROINTESTINAL DISORDERS	PANCREATITIS NECROTISING	3	6045	12	48355	2(0.56-7.09)	45363
313	RENAL AND URINARY DISORDERS	HAEMATURIA	3	6045	7	48360	3.43(0.89-13.26)	45358
314	INVESTIGATIONS	HEART RATE IRREGULAR	3	6045	16	48351	1.5(0.44-5.15)	45367
315	INFECTIONS AND INFESTATIONS	PYELONEPHRITIS	3	6045	6	48361	4(1-16)	45357
316	INFECTIONS AND INFESTATIONS	SEPTIC SHOCK	3	6045	3	48364	8(1.61-39.65)	45354
317	NEOPLASMS BENIGN, MALIGNANT AND UNSPECIFIED (INCL CYSTS AND POLYPS)	METASTASES TO LIVER	3	6045	6	48361	4(1-16)	45357
318	EYE DISORDERS	VITREOUS HAEMORRHAGE	3	6045	17	48350	1.41(0.41-4.82)	45368
319	CARDIAC DISORDERS	CARDIAC ARREST	3	6045	15	48352	1.6(0.46-5.53)	45366
320	NERVOUS SYSTEM DISORDERS	NEURALGIA	3	6045	20	48347	1.2(0.36-4.04)	45371
321	GASTROINTESTINAL DISORDERS	ORAL PAIN	3	6045	10	48357	2.4(0.66-8.72)	45361
322	REPRODUCTIVE SYSTEM AND BREAST DISORDERS	ERECTILE DYSFUNCTION	3	6045	21	48346	1.14(0.34-3.83)	45372
323	GENERAL DISORDERS AND ADMINISTRATION SITE CONDITIONS	MASS	3	6045	13	48354	1.85(0.53-6.48)	45364
324	SURGICAL AND MEDICAL PROCEDURES	THERAPY INTERRUPTED	3	6045	10	48357	2.4(0.66-8.72)	45361
325	EYE DISORDERS	CATARACT	3	6045	65	48302	0.37(0.12-1.17)	3 / 65
326	INJURY, POISONING AND PROCEDURAL COMPLICATIONS	SPINAL COMPRESSION FRACTURE	3	6045	4	48363	6(1.34-26.82)	45355
327	INJURY, POISONING AND PROCEDURAL COMPLICATIONS	CONTUSION	3	6045	28	48339	0.86(0.26-2.82)	45379
328	HEPATOBILIARY DISORDERS	DRUG-INDUCED LIVER INJURY	3	6045	9	48358	2.67(0.72-9.85)	45360
329	HEPATOBILIARY DISORDERS	LIVER DISORDER	3	6045	13	48354	1.85(0.53-6.48)	45364
330	INJURY, POISONING AND PROCEDURAL COMPLICATIONS	PRODUCT USE ISSUE	3	6045	134	48233	0.18(0.06-0.56)	3 / 134
331	RESPIRATORY, THORACIC AND MEDIASTINAL DISORDERS	PULMONARY OEDEMA	3	6045	3	48364	8(1.61-39.65)	45354
332	INFECTIONS AND INFESTATIONS	DIVERTICULITIS	3	6045	44	48323	0.55(0.17-1.76)	3 / 44
333	INJURY, POISONING AND PROCEDURAL COMPLICATIONS	EXPIRED PRODUCT ADMINISTERED	3	6045	9	48358	2.67(0.72-9.85)	45360
334	INJURY, POISONING AND PROCEDURAL COMPLICATIONS	DRUG TITRATION ERROR	3	6045	60	48307	0.4(0.13-1.27)	3 / 60
335	METABOLISM AND NUTRITION DISORDERS	ACIDOSIS	3	6045	2	48365	12(2-71.84)	45353
336	PSYCHIATRIC DISORDERS	HALLUCINATION	3	6045	9	48358	2.67(0.72-9.85)	45360
337	ENDOCRINE DISORDERS	GOITRE	3	6045	10	48357	2.4(0.66-8.72)	45361
338	INJURY, POISONING AND PROCEDURAL COMPLICATIONS	PRODUCT STORAGE ERROR	3	6045	45	48322	0.53(0.17-1.72)	3 / 45
339	HEPATOBILIARY DISORDERS	BILIARY COLIC	3	6045	26	48341	0.92(0.28-3.05)	45377
340	PSYCHIATRIC DISORDERS	DISORIENTATION	3	6045	14	48353	1.71(0.49-5.97)	45365
341	PSYCHIATRIC DISORDERS	APATHY	3	6045	11	48356	2.18(0.61-7.82)	45362
342	INFECTIONS AND INFESTATIONS	ABSCESS	3	6045	5	48362	4.8(1.15-20.09)	45356
343	SURGICAL AND MEDICAL PROCEDURES	THERAPY CESSATION	3	6045	22	48345	1.09(0.33-3.64)	45373
344	INFECTIONS AND INFESTATIONS	NASOPHARYNGITIS	2	6046	72	48295	0.22(0.05-0.9)	2 / 72
345	GASTROINTESTINAL DISORDERS	GASTRIC ULCER	2	6046	7	48360	2.29(0.47-11)	45329
346	GENERAL DISORDERS AND ADMINISTRATION SITE CONDITIONS	GAIT INABILITY	2	6046	13	48354	1.23(0.28-5.45)	45335
347	GENERAL DISORDERS AND ADMINISTRATION SITE CONDITIONS	FEELING COLD	2	6046	34	48333	0.47(0.11-1.96)	2 / 34
348	NERVOUS SYSTEM DISORDERS	DYSAESTHESIA	2	6046	5	48362	3.2(0.62-16.5)	45327
349	GASTROINTESTINAL DISORDERS	FAECES DISCOLOURED	2	6046	30	48337	0.53(0.13-2.23)	2 / 30
350	INFECTIONS AND INFESTATIONS	BACTERIAL INFECTION	2	6046	8	48359	2(0.42-9.42)	45330
351	PSYCHIATRIC DISORDERS	AGITATION	2	6046	15	48352	1.07(0.24-4.66)	45337
352	METABOLISM AND NUTRITION DISORDERS	FOOD AVERSION	2	6046	40	48327	0.4(0.1-1.65)	2 / 40
353	SURGICAL AND MEDICAL PROCEDURES	CHEMOTHERAPY	2	6046	1	48366	16(1.45-176.48)	45323
354	INVESTIGATIONS	BLOOD POTASSIUM DECREASED	2	6046	35	48332	0.46(0.11-1.9)	2 / 35
355	NERVOUS SYSTEM DISORDERS	HYPERSOMNIA	2	6046	26	48341	0.62(0.15-2.59)	45348
356	RESPIRATORY, THORACIC AND MEDIASTINAL DISORDERS	RHINORRHOEA	2	6046	29	48338	0.55(0.13-2.31)	45351
357	RENAL AND URINARY DISORDERS	URINE ABNORMALITY	2	6046	7	48360	2.29(0.47-11)	45329
358	SKIN AND SUBCUTANEOUS TISSUE DISORDERS	TRICHORRHEXIS	2	6046	6	48361	2.67(0.54-13.21)	45328
359	NERVOUS SYSTEM DISORDERS	DEMENTIA	2	6046	8	48359	2(0.42-9.42)	45330
360	SOCIAL CIRCUMSTANCES	LOSS OF PERSONAL INDEPENDENCE IN DAILY ACTIVITIES	2	6046	16	48351	1(0.23-4.35)	45338
361	EYE DISORDERS	VITREOUS DETACHMENT	2	6046	7	48360	2.29(0.47-11)	45329
362	HEPATOBILIARY DISORDERS	HEPATOMEGALY	2	6046	7	48360	2.29(0.47-11)	45329
363	GENERAL DISORDERS AND ADMINISTRATION SITE CONDITIONS	FACE OEDEMA	2	6046	2	48365	8(1.13-56.8)	45324
364	RENAL AND URINARY DISORDERS	RENAL INJURY	2	6046	9	48358	1.78(0.38-8.23)	45331
365	NERVOUS SYSTEM DISORDERS	TRANSIENT ISCHAEMIC ATTACK	2	6046	11	48356	1.45(0.32-6.56)	45333
366	NEOPLASMS BENIGN, MALIGNANT AND UNSPECIFIED (INCL CYSTS AND POLYPS)	THYROID CANCER	2	6046	18	48349	0.89(0.21-3.83)	45340
367	EYE DISORDERS	VISUAL ACUITY REDUCED	2	6046	4	48363	4(0.73-21.84)	45326
368	INVESTIGATIONS	BLOOD CALCIUM INCREASED	2	6046	4	48363	4(0.73-21.84)	45326
369	SKIN AND SUBCUTANEOUS TISSUE DISORDERS	SKIN IRRITATION	2	6046	13	48354	1.23(0.28-5.45)	45335
370	PRODUCT ISSUES	PRODUCT LABEL ISSUE	2	6046	5	48362	3.2(0.62-16.5)	45327
371	HEPATOBILIARY DISORDERS	JAUNDICE	2	6046	12	48355	1.33(0.3-5.96)	45334
372	INVESTIGATIONS	PROTEIN URINE PRESENT	2	6046	3	48364	5.33(0.89-31.92)	45325
373	RENAL AND URINARY DISORDERS	CHROMATURIA	2	6046	31	48336	0.52(0.12-2.16)	2 / 31
374	GASTROINTESTINAL DISORDERS	ORAL DISCOMFORT	2	6046	7	48360	2.29(0.47-11)	45329
375	GENERAL DISORDERS AND ADMINISTRATION SITE CONDITIONS	CYST	2	6046	11	48356	1.45(0.32-6.56)	45333
376	NERVOUS SYSTEM DISORDERS	SCIATICA	2	6046	8	48359	2(0.42-9.42)	45330
377	EYE DISORDERS	EYE SWELLING	2	6046	15	48352	1.07(0.24-4.66)	45337
378	RESPIRATORY, THORACIC AND MEDIASTINAL DISORDERS	NASAL CONGESTION	2	6046	10	48357	1.6(0.35-7.3)	45332
379	SKIN AND SUBCUTANEOUS TISSUE DISORDERS	ACNE	2	6046	8	48359	2(0.42-9.42)	45330
380	ENDOCRINE DISORDERS	AUTOIMMUNE THYROIDITIS	2	6046	7	48360	2.29(0.47-11)	45329
381	SKIN AND SUBCUTANEOUS TISSUE DISORDERS	DRUG ERUPTION	2	6046	3	48364	5.33(0.89-31.92)	45325
382	SKIN AND SUBCUTANEOUS TISSUE DISORDERS	PSORIASIS	2	6046	10	48357	1.6(0.35-7.3)	45332
383	VASCULAR DISORDERS	THROMBOSIS	2	6046	18	48349	0.89(0.21-3.83)	45340
384	NERVOUS SYSTEM DISORDERS	BALANCE DISORDER	2	6046	37	48330	0.43(0.1-1.79)	2 / 37
385	NEOPLASMS BENIGN, MALIGNANT AND UNSPECIFIED (INCL CYSTS AND POLYPS)	GASTRIC CANCER	2	6046	6	48361	2.67(0.54-13.21)	45328
386	GASTROINTESTINAL DISORDERS	VOMITING PROJECTILE	2	6046	36	48331	0.44(0.11-1.84)	2 / 36
387	SURGICAL AND MEDICAL PROCEDURES	GASTRECTOMY	2	6046	1	48366	16(1.45-176.48)	45323
388	INVESTIGATIONS	BODY TEMPERATURE DECREASED	2	6046	4	48363	4(0.73-21.84)	45326
389	SKIN AND SUBCUTANEOUS TISSUE DISORDERS	HAIR TEXTURE ABNORMAL	2	6046	5	48362	3.2(0.62-16.5)	45327
390	GASTROINTESTINAL DISORDERS	ODYNOPHAGIA	2	6046	3	48364	5.33(0.89-31.92)	45325
391	GASTROINTESTINAL DISORDERS	MECHANICAL ILEUS	2	6046	1	48366	16(1.45-176.48)	45323
392	PSYCHIATRIC DISORDERS	STRESS	2	6046	69	48298	0.23(0.06-0.94)	2 / 69
393	SURGICAL AND MEDICAL PROCEDURES	THERAPY CHANGE	2	6046	15	48352	1.07(0.24-4.66)	45337
394	PSYCHIATRIC DISORDERS	PSYCHOTIC DISORDER	2	6046	6	48361	2.67(0.54-13.21)	45328
395	GASTROINTESTINAL DISORDERS	GASTRIC DILATATION	2	6046	4	48363	4(0.73-21.84)	45326
396	EYE DISORDERS	RETINAL DETACHMENT	2	6046	16	48351	1(0.23-4.35)	45338
397	NERVOUS SYSTEM DISORDERS	HYPOGLYCAEMIC UNCONSCIOUSNESS	2	6046	9	48358	1.78(0.38-8.23)	45331
398	NERVOUS SYSTEM DISORDERS	SPEECH DISORDER	2	6046	11	48356	1.45(0.32-6.56)	45333
399	NERVOUS SYSTEM DISORDERS	DYSKINESIA	2	6046	4	48363	4(0.73-21.84)	45326
400	NEOPLASMS BENIGN, MALIGNANT AND UNSPECIFIED (INCL CYSTS AND POLYPS)	HEPATIC CANCER	2	6046	5	48362	3.2(0.62-16.5)	45327
401	EYE DISORDERS	MACULAR DEGENERATION	2	6046	6	48361	2.67(0.54-13.21)	45328
402	IMMUNE SYSTEM DISORDERS	ANAPHYLACTIC SHOCK	2	6046	5	48362	3.2(0.62-16.5)	45327
403	MUSCULOSKELETAL AND CONNECTIVE TISSUE DISORDERS	ARTHROPATHY	2	6046	23	48344	0.7(0.16-2.95)	45345
404	REPRODUCTIVE SYSTEM AND BREAST DISORDERS	INTERMENSTRUAL BLEEDING	2	6046	13	48354	1.23(0.28-5.45)	45335
405	GASTROINTESTINAL DISORDERS	ANAL INCONTINENCE	2	6046	17	48350	0.94(0.22-4.07)	45339
406	MUSCULOSKELETAL AND CONNECTIVE TISSUE DISORDERS	LIMB DISCOMFORT	2	6046	13	48354	1.23(0.28-5.45)	45335
407	MUSCULOSKELETAL AND CONNECTIVE TISSUE DISORDERS	INTERVERTEBRAL DISC PROTRUSION	2	6046	11	48356	1.45(0.32-6.56)	45333
408	PSYCHIATRIC DISORDERS	IRRITABILITY	2	6046	44	48323	0.36(0.09-1.5)	2 / 44
409	GASTROINTESTINAL DISORDERS	TOOTH LOSS	2	6046	6	48361	2.67(0.54-13.21)	45328
410	GENERAL DISORDERS AND ADMINISTRATION SITE CONDITIONS	SENSATION OF FOREIGN BODY	2	6046	17	48350	0.94(0.22-4.07)	45339
411	INVESTIGATIONS	GLYCOSYLATED HAEMOGLOBIN ABNORMAL	2	6046	10	48357	1.6(0.35-7.3)	45332
412	NERVOUS SYSTEM DISORDERS	HYPOGEUSIA	2	6046	3	48364	5.33(0.89-31.92)	45325
413	METABOLISM AND NUTRITION DISORDERS	WEIGHT FLUCTUATION	2	6046	15	48352	1.07(0.24-4.66)	45337
414	GASTROINTESTINAL DISORDERS	GINGIVAL PAIN	2	6046	4	48363	4(0.73-21.84)	45326
415	SKIN AND SUBCUTANEOUS TISSUE DISORDERS	SKIN MASS	2	6046	8	48359	2(0.42-9.42)	45330
416	SKIN AND SUBCUTANEOUS TISSUE DISORDERS	ECZEMA	2	6046	6	48361	2.67(0.54-13.21)	45328
417	EAR AND LABYRINTH DISORDERS	HYPOACUSIS	2	6046	45	48322	0.36(0.09-1.46)	2 / 45
418	MUSCULOSKELETAL AND CONNECTIVE TISSUE DISORDERS	RHABDOMYOLYSIS	2	6046	7	48360	2.29(0.47-11)	45329
419	REPRODUCTIVE SYSTEM AND BREAST DISORDERS	POSTMENOPAUSAL HAEMORRHAGE	2	6046	6	48361	2.67(0.54-13.21)	45328
420	RESPIRATORY, THORACIC AND MEDIASTINAL DISORDERS	SINUS DISORDER	2	6046	6	48361	2.67(0.54-13.21)	45328
421	PSYCHIATRIC DISORDERS	MENTAL DISORDER	2	6046	10	48357	1.6(0.35-7.3)	45332
422	GENERAL DISORDERS AND ADMINISTRATION SITE CONDITIONS	TREATMENT NONCOMPLIANCE	2	6046	11	48356	1.45(0.32-6.56)	45333
423	INJURY, POISONING AND PROCEDURAL COMPLICATIONS	SPINAL FRACTURE	2	6046	3	48364	5.33(0.89-31.92)	45325
424	PSYCHIATRIC DISORDERS	DISCOURAGEMENT	2	6046	4	48363	4(0.73-21.84)	45326
425	SURGICAL AND MEDICAL PROCEDURES	GALLBLADDER OPERATION	2	6046	5	48362	3.2(0.62-16.5)	45327
426	GASTROINTESTINAL DISORDERS	PANCREATITIS CHRONIC	2	6046	10	48357	1.6(0.35-7.3)	45332
427	SKIN AND SUBCUTANEOUS TISSUE DISORDERS	PEMPHIGOID	2	6046	1	48366	16(1.45-176.48)	45323
428	VASCULAR DISORDERS	PALLOR	2	6046	6	48361	2.67(0.54-13.21)	45328
429	INFECTIONS AND INFESTATIONS	FOURNIER'S GANGRENE	2	6046	2	48365	8(1.13-56.8)	45324
430	INVESTIGATIONS	URINE OUTPUT DECREASED	2	6046	11	48356	1.45(0.32-6.56)	45333
431	GASTROINTESTINAL DISORDERS	STOMATITIS	2	6046	5	48362	3.2(0.62-16.5)	45327
432	PRODUCT ISSUES	PRODUCT CONTAINER ISSUE	2	6046	1	48366	16(1.45-176.48)	45323
433	GASTROINTESTINAL DISORDERS	INFREQUENT BOWEL MOVEMENTS	2	6046	9	48358	1.78(0.38-8.23)	45331
434	REPRODUCTIVE SYSTEM AND BREAST DISORDERS	VAGINAL DISCHARGE	2	6046	5	48362	3.2(0.62-16.5)	45327
435	PRODUCT ISSUES	PRODUCT AVAILABILITY ISSUE	2	6046	15	48352	1.07(0.24-4.66)	45337
436	METABOLISM AND NUTRITION DISORDERS	GOUT	2	6046	9	48358	1.78(0.38-8.23)	45331
437	GASTROINTESTINAL DISORDERS	ABDOMINAL RIGIDITY	2	6046	5	48362	3.2(0.62-16.5)	45327
438	GENERAL DISORDERS AND ADMINISTRATION SITE CONDITIONS	CRYING	2	6046	11	48356	1.45(0.32-6.56)	45333
439	RESPIRATORY, THORACIC AND MEDIASTINAL DISORDERS	INTERSTITIAL LUNG DISEASE	2	6046	1	48366	16(1.45-176.48)	45323
440	SKIN AND SUBCUTANEOUS TISSUE DISORDERS	SKIN DISCOLOURATION	2	6046	23	48344	0.7(0.16-2.95)	45345
441	GASTROINTESTINAL DISORDERS	OESOPHAGITIS	2	6046	8	48359	2(0.42-9.42)	45330
442	SKIN AND SUBCUTANEOUS TISSUE DISORDERS	STEVENS-JOHNSON SYNDROME	2	6046	1	48366	16(1.45-176.48)	45323
443	EYE DISORDERS	MACULAR OEDEMA	2	6046	8	48359	2(0.42-9.42)	45330
444	GASTROINTESTINAL DISORDERS	MESENTERIC PANNICULITIS	2	6046	5	48362	3.2(0.62-16.5)	45327
445	GASTROINTESTINAL DISORDERS	MELAENA	2	6046	3	48364	5.33(0.89-31.92)	45325
446	CARDIAC DISORDERS	ANGINA PECTORIS	2	6046	14	48353	1.14(0.26-5.03)	45336
447	GENERAL DISORDERS AND ADMINISTRATION SITE CONDITIONS	SUDDEN DEATH	2	6046	2	48365	8(1.13-56.8)	45324
448	NEOPLASMS BENIGN, MALIGNANT AND UNSPECIFIED (INCL CYSTS AND POLYPS)	PROSTATE CANCER	2	6046	5	48362	3.2(0.62-16.5)	45327
449	RENAL AND URINARY DISORDERS	RENAL COLIC	2	6046	1	48366	16(1.45-176.48)	45323
450	INJURY, POISONING AND PROCEDURAL COMPLICATIONS	INJURY	2	6046	8	48359	2(0.42-9.42)	45330
451	SKIN AND SUBCUTANEOUS TISSUE DISORDERS	SKIN REACTION	2	6046	10	48357	1.6(0.35-7.3)	45332
452	SKIN AND SUBCUTANEOUS TISSUE DISORDERS	RASH PAPULAR	2	6046	7	48360	2.29(0.47-11)	45329
453	GASTROINTESTINAL DISORDERS	MOUTH SWELLING	2	6046	3	48364	5.33(0.89-31.92)	45325
454	NERVOUS SYSTEM DISORDERS	CARPAL TUNNEL SYNDROME	2	6046	12	48355	1.33(0.3-5.96)	45334
455	METABOLISM AND NUTRITION DISORDERS	METABOLIC ALKALOSIS	2	6046	1	48366	16(1.45-176.48)	45323
456	MUSCULOSKELETAL AND CONNECTIVE TISSUE DISORDERS	MOBILITY DECREASED	2	6046	4	48363	4(0.73-21.84)	45326
457	INJURY, POISONING AND PROCEDURAL COMPLICATIONS	INTENTIONAL OVERDOSE	2	6046	4	48363	4(0.73-21.84)	45326
458	RESPIRATORY, THORACIC AND MEDIASTINAL DISORDERS	WHEEZING	2	6046	7	48360	2.29(0.47-11)	45329
459	INFECTIONS AND INFESTATIONS	INFECTION	2	6046	18	48349	0.89(0.21-3.83)	45340
460	MUSCULOSKELETAL AND CONNECTIVE TISSUE DISORDERS	MUSCULOSKELETAL STIFFNESS	2	6046	31	48336	0.52(0.12-2.16)	2 / 31
461	INVESTIGATIONS	LOW DENSITY LIPOPROTEIN INCREASED	2	6046	8	48359	2(0.42-9.42)	45330
462	MUSCULOSKELETAL AND CONNECTIVE TISSUE DISORDERS	PSORIATIC ARTHROPATHY	2	6046	3	48364	5.33(0.89-31.92)	45325
463	GASTROINTESTINAL DISORDERS	PANCREATIC MASS	2	6046	5	48362	3.2(0.62-16.5)	45327
464	GASTROINTESTINAL DISORDERS	GASTRIC POLYPS	2	6046	2	48365	8(1.13-56.8)	45324
465	SKIN AND SUBCUTANEOUS TISSUE DISORDERS	DERMATITIS CONTACT	1	6047	4	48363	2(0.22-17.89)	45295
466	MUSCULOSKELETAL AND CONNECTIVE TISSUE DISORDERS	MUSCLE TIGHTNESS	1	6047	11	48356	0.73(0.09-5.63)	45302
467	SURGICAL AND MEDICAL PROCEDURES	KNEE ARTHROPLASTY	1	6047	23	48344	0.35(0.05-2.57)	45314
468	RESPIRATORY, THORACIC AND MEDIASTINAL DISORDERS	CHOKING	1	6047	8	48359	1(0.13-7.99)	45299
469	PSYCHIATRIC DISORDERS	AUTOSCOPY	1	6047	2	48365	4(0.36-44.11)	45293
470	PSYCHIATRIC DISORDERS	HALLUCINATION, VISUAL	1	6047	3	48364	2.67(0.28-25.63)	45294
471	NERVOUS SYSTEM DISORDERS	UNRESPONSIVE TO STIMULI	1	6047	2	48365	4(0.36-44.11)	45293
472	SKIN AND SUBCUTANEOUS TISSUE DISORDERS	YELLOW SKIN	1	6047	1	48366	8(0.5-127.9)	45292
473	METABOLISM AND NUTRITION DISORDERS	FOOD INTOLERANCE	1	6047	7	48360	1.14(0.14-9.29)	45298
474	INVESTIGATIONS	PANCREATIC ENZYMES INCREASED	1	6047	6	48361	1.33(0.16-11.07)	45297
475	GASTROINTESTINAL DISORDERS	ANGULAR CHEILITIS	1	6047	1	48366	8(0.5-127.9)	45292
476	INFECTIONS AND INFESTATIONS	ORAL CANDIDIASIS	1	6047	3	48364	2.67(0.28-25.63)	45294
477	VASCULAR DISORDERS	RAYNAUD'S PHENOMENON	1	6047	4	48363	2(0.22-17.89)	45295
478	MUSCULOSKELETAL AND CONNECTIVE TISSUE DISORDERS	MUSCULOSKELETAL PAIN	1	6047	12	48355	0.67(0.09-5.13)	45303
479	PSYCHIATRIC DISORDERS	EMOTIONAL DISTRESS	1	6047	12	48355	0.67(0.09-5.13)	45303
480	PSYCHIATRIC DISORDERS	MENTAL STATUS CHANGES	1	6047	3	48364	2.67(0.28-25.63)	45294
481	NERVOUS SYSTEM DISORDERS	DYSSTASIA	1	6047	15	48352	0.53(0.07-4.04)	45306
482	INVESTIGATIONS	PLATELET COUNT DECREASED	1	6047	11	48356	0.73(0.09-5.63)	45302
483	MUSCULOSKELETAL AND CONNECTIVE TISSUE DISORDERS	CONNECTIVE TISSUE DISORDER	1	6047	1	48366	8(0.5-127.9)	45292
484	NERVOUS SYSTEM DISORDERS	SUBARACHNOID HAEMORRHAGE	1	6047	1	48366	8(0.5-127.9)	45292
485	INVESTIGATIONS	VITAMIN B12 DECREASED	1	6047	8	48359	1(0.13-7.99)	45299
486	INVESTIGATIONS	PULSE ABNORMAL	1	6047	1	48366	8(0.5-127.9)	45292
487	GENERAL DISORDERS AND ADMINISTRATION SITE CONDITIONS	INHIBITORY DRUG INTERACTION	1	6047	1	48366	8(0.5-127.9)	45292
488	GASTROINTESTINAL DISORDERS	EPIGASTRIC DISCOMFORT	1	6047	9	48358	0.89(0.11-7.01)	45300
489	GASTROINTESTINAL DISORDERS	PROCTALGIA	1	6047	2	48365	4(0.36-44.11)	45293
490	NERVOUS SYSTEM DISORDERS	HEAD DISCOMFORT	1	6047	13	48354	0.62(0.08-4.7)	45304
491	MUSCULOSKELETAL AND CONNECTIVE TISSUE DISORDERS	RHEUMATOID ARTHRITIS	1	6047	9	48358	0.89(0.11-7.01)	45300
492	MUSCULOSKELETAL AND CONNECTIVE TISSUE DISORDERS	JOINT STIFFNESS	1	6047	8	48359	1(0.13-7.99)	45299
493	REPRODUCTIVE SYSTEM AND BREAST DISORDERS	VULVOVAGINAL BURNING SENSATION	1	6047	5	48362	1.6(0.19-13.69)	45296
494	GASTROINTESTINAL DISORDERS	DIVERTICULUM INTESTINAL	1	6047	2	48365	4(0.36-44.11)	45293
495	GASTROINTESTINAL DISORDERS	HIATUS HERNIA	1	6047	8	48359	1(0.13-7.99)	45299
496	NEOPLASMS BENIGN, MALIGNANT AND UNSPECIFIED (INCL CYSTS AND POLYPS)	INTRADUCTAL PAPILLARY MUCINOUS NEOPLASM	1	6047	1	48366	8(0.5-127.9)	45292
497	RENAL AND URINARY DISORDERS	RENAL CYST	1	6047	5	48362	1.6(0.19-13.69)	45296
498	INJURY, POISONING AND PROCEDURAL COMPLICATIONS	ARTHROPOD BITE	1	6047	4	48363	2(0.22-17.89)	45295
499	GENERAL DISORDERS AND ADMINISTRATION SITE CONDITIONS	THERAPY NON-RESPONDER	1	6047	3	48364	2.67(0.28-25.63)	45294
500	INVESTIGATIONS	ALANINE AMINOTRANSFERASE ABNORMAL	1	6047	1	48366	8(0.5-127.9)	45292
501	SKIN AND SUBCUTANEOUS TISSUE DISORDERS	ERYTHEMA NODOSUM	1	6047	1	48366	8(0.5-127.9)	45292
502	INFECTIONS AND INFESTATIONS	ORAL HERPES	1	6047	1	48366	8(0.5-127.9)	45292
503	INFECTIONS AND INFESTATIONS	HERPES ZOSTER	1	6047	17	48350	0.47(0.06-3.53)	45308
504	VASCULAR DISORDERS	GIANT CELL ARTERITIS	1	6047	1	48366	8(0.5-127.9)	45292
505	SURGICAL AND MEDICAL PROCEDURES	DIALYSIS	1	6047	15	48352	0.53(0.07-4.04)	45306
506	METABOLISM AND NUTRITION DISORDERS	OBESITY	1	6047	2	48365	4(0.36-44.11)	45293
507	GASTROINTESTINAL DISORDERS	VOLVULUS	1	6047	3	48364	2.67(0.28-25.63)	45294
508	EYE DISORDERS	VISUAL FIELD DEFECT	1	6047	2	48365	4(0.36-44.11)	45293
509	METABOLISM AND NUTRITION DISORDERS	HYPOVOLAEMIA	1	6047	4	48363	2(0.22-17.89)	45295
510	INVESTIGATIONS	ELECTROCARDIOGRAM QT PROLONGED	1	6047	2	48365	4(0.36-44.11)	45293
511	SURGICAL AND MEDICAL PROCEDURES	AMPUTATION	1	6047	1	48366	8(0.5-127.9)	45292
512	EYE DISORDERS	OCULAR HYPERTENSION	1	6047	1	48366	8(0.5-127.9)	45292
513	HEPATOBILIARY DISORDERS	OCULAR ICTERUS	1	6047	1	48366	8(0.5-127.9)	45292
514	GASTROINTESTINAL DISORDERS	BREATH ODOUR	1	6047	9	48358	0.89(0.11-7.01)	45300
515	SKIN AND SUBCUTANEOUS TISSUE DISORDERS	CIRCUMORAL SWELLING	1	6047	1	48366	8(0.5-127.9)	45292
516	MUSCULOSKELETAL AND CONNECTIVE TISSUE DISORDERS	MUSCLE FATIGUE	1	6047	4	48363	2(0.22-17.89)	45295
517	GASTROINTESTINAL DISORDERS	LIP DRY	1	6047	2	48365	4(0.36-44.11)	45293
518	GASTROINTESTINAL DISORDERS	ORAL PRURITUS	1	6047	2	48365	4(0.36-44.11)	45293
519	REPRODUCTIVE SYSTEM AND BREAST DISORDERS	MENSTRUAL DISORDER	1	6047	16	48351	0.5(0.07-3.77)	45307
520	INJURY, POISONING AND PROCEDURAL COMPLICATIONS	WRONG DOSE	1	6047	14	48353	0.57(0.08-4.34)	45305
521	PSYCHIATRIC DISORDERS	THINKING ABNORMAL	1	6047	11	48356	0.73(0.09-5.63)	45302
522	INVESTIGATIONS	GASTRIC PH DECREASED	1	6047	9	48358	0.89(0.11-7.01)	45300
523	EYE DISORDERS	ALTERED VISUAL DEPTH PERCEPTION	1	6047	2	48365	4(0.36-44.11)	45293
524	INVESTIGATIONS	BLOOD INSULIN INCREASED	1	6047	2	48365	4(0.36-44.11)	45293
525	GASTROINTESTINAL DISORDERS	OBSTRUCTION GASTRIC	1	6047	3	48364	2.67(0.28-25.63)	45294
526	INFECTIONS AND INFESTATIONS	HORDEOLUM	1	6047	2	48365	4(0.36-44.11)	45293
527	GASTROINTESTINAL DISORDERS	LIP PRURITUS	1	6047	1	48366	8(0.5-127.9)	45292
528	REPRODUCTIVE SYSTEM AND BREAST DISORDERS	PREMENSTRUAL SYNDROME	1	6047	1	48366	8(0.5-127.9)	45292
529	VASCULAR DISORDERS	HAEMATOMA	1	6047	1	48366	8(0.5-127.9)	45292
530	MUSCULOSKELETAL AND CONNECTIVE TISSUE DISORDERS	TEMPOROMANDIBULAR JOINT SYNDROME	1	6047	1	48366	8(0.5-127.9)	45292
531	GENERAL DISORDERS AND ADMINISTRATION SITE CONDITIONS	THIRST DECREASED	1	6047	8	48359	1(0.13-7.99)	45299
532	GENERAL DISORDERS AND ADMINISTRATION SITE CONDITIONS	ULCER	1	6047	5	48362	1.6(0.19-13.69)	45296
533	GENERAL DISORDERS AND ADMINISTRATION SITE CONDITIONS	FEELING DRUNK	1	6047	3	48364	2.67(0.28-25.63)	45294
534	NERVOUS SYSTEM DISORDERS	CEREBRAL DISORDER	1	6047	2	48365	4(0.36-44.11)	45293
535	EYE DISORDERS	BLINDNESS TRANSIENT	1	6047	7	48360	1.14(0.14-9.29)	45298
536	NEOPLASMS BENIGN, MALIGNANT AND UNSPECIFIED (INCL CYSTS AND POLYPS)	UTERINE CANCER	1	6047	2	48365	4(0.36-44.11)	45293
537	GASTROINTESTINAL DISORDERS	ENTERITIS	1	6047	2	48365	4(0.36-44.11)	45293
538	SURGICAL AND MEDICAL PROCEDURES	TOOTH EXTRACTION	1	6047	6	48361	1.33(0.16-11.07)	45297
539	NEOPLASMS BENIGN, MALIGNANT AND UNSPECIFIED (INCL CYSTS AND POLYPS)	LUNG CANCER METASTATIC	1	6047	1	48366	8(0.5-127.9)	45292
540	METABOLISM AND NUTRITION DISORDERS	TYPE 1 DIABETES MELLITUS	1	6047	3	48364	2.67(0.28-25.63)	45294
541	NEOPLASMS BENIGN, MALIGNANT AND UNSPECIFIED (INCL CYSTS AND POLYPS)	ADRENAL ADENOMA	1	6047	1	48366	8(0.5-127.9)	45292
542	CARDIAC DISORDERS	SUPRAVENTRICULAR TACHYCARDIA	1	6047	7	48360	1.14(0.14-9.29)	45298
543	MUSCULOSKELETAL AND CONNECTIVE TISSUE DISORDERS	BURSITIS	1	6047	3	48364	2.67(0.28-25.63)	45294
544	INJURY, POISONING AND PROCEDURAL COMPLICATIONS	INCORRECT ROUTE OF PRODUCT ADMINISTRATION	1	6047	8	48359	1(0.13-7.99)	45299
545	EYE DISORDERS	VITREOUS FLOATERS	1	6047	13	48354	0.62(0.08-4.7)	45304
546	GASTROINTESTINAL DISORDERS	GASTRIC HYPOMOTILITY	1	6047	5	48362	1.6(0.19-13.69)	45296
547	METABOLISM AND NUTRITION DISORDERS	OVERWEIGHT	1	6047	12	48355	0.67(0.09-5.13)	45303
548	SURGICAL AND MEDICAL PROCEDURES	CARDIOVERSION	1	6047	2	48365	4(0.36-44.11)	45293
549	INVESTIGATIONS	URINE KETONE BODY PRESENT	1	6047	2	48365	4(0.36-44.11)	45293
550	INVESTIGATIONS	GLUCOSE URINE PRESENT	1	6047	5	48362	1.6(0.19-13.69)	45296
551	RESPIRATORY, THORACIC AND MEDIASTINAL DISORDERS	OROPHARYNGEAL DISCOMFORT	1	6047	17	48350	0.47(0.06-3.53)	45308
552	SKIN AND SUBCUTANEOUS TISSUE DISORDERS	DIABETIC FOOT	1	6047	2	48365	4(0.36-44.11)	45293
553	INVESTIGATIONS	PROSTATIC SPECIFIC ANTIGEN INCREASED	1	6047	4	48363	2(0.22-17.89)	45295
554	SKIN AND SUBCUTANEOUS TISSUE DISORDERS	HAIR COLOUR CHANGES	1	6047	5	48362	1.6(0.19-13.69)	45296
555	GASTROINTESTINAL DISORDERS	STEATORRHOEA	1	6047	4	48363	2(0.22-17.89)	45295
556	REPRODUCTIVE SYSTEM AND BREAST DISORDERS	HEAVY MENSTRUAL BLEEDING	1	6047	11	48356	0.73(0.09-5.63)	45302
557	PSYCHIATRIC DISORDERS	LAZINESS	1	6047	1	48366	8(0.5-127.9)	45292
558	GASTROINTESTINAL DISORDERS	TONGUE DISORDER	1	6047	1	48366	8(0.5-127.9)	45292
559	GASTROINTESTINAL DISORDERS	ANORECTAL DISCOMFORT	1	6047	8	48359	1(0.13-7.99)	45299
560	INFECTIONS AND INFESTATIONS	BRONCHITIS	1	6047	15	48352	0.53(0.07-4.04)	45306
561	INFECTIONS AND INFESTATIONS	CELLULITIS	1	6047	12	48355	0.67(0.09-5.13)	45303
562	GASTROINTESTINAL DISORDERS	HAEMORRHOIDS	1	6047	15	48352	0.53(0.07-4.04)	45306
563	RENAL AND URINARY DISORDERS	NOCTURIA	1	6047	9	48358	0.89(0.11-7.01)	45300
564	NERVOUS SYSTEM DISORDERS	SENSORY DISTURBANCE	1	6047	9	48358	0.89(0.11-7.01)	45300
565	EYE DISORDERS	EYE DISORDER	1	6047	18	48349	0.44(0.06-3.33)	45309
566	VASCULAR DISORDERS	HAEMORRHAGE	1	6047	12	48355	0.67(0.09-5.13)	45303
567	INJURY, POISONING AND PROCEDURAL COMPLICATIONS	WOUND	1	6047	7	48360	1.14(0.14-9.29)	45298
568	MUSCULOSKELETAL AND CONNECTIVE TISSUE DISORDERS	FIBROMYALGIA	1	6047	13	48354	0.62(0.08-4.7)	45304
569	GENERAL DISORDERS AND ADMINISTRATION SITE CONDITIONS	HANGOVER	1	6047	3	48364	2.67(0.28-25.63)	45294
570	SKIN AND SUBCUTANEOUS TISSUE DISORDERS	BLOOD BLISTER	1	6047	1	48366	8(0.5-127.9)	45292
571	GASTROINTESTINAL DISORDERS	MALABSORPTION	1	6047	2	48365	4(0.36-44.11)	45293
572	GASTROINTESTINAL DISORDERS	APHTHOUS ULCER	1	6047	1	48366	8(0.5-127.9)	45292
573	HEPATOBILIARY DISORDERS	AUTOIMMUNE HEPATITIS	1	6047	1	48366	8(0.5-127.9)	45292
574	INVESTIGATIONS	NEUROTRANSMITTER LEVEL ALTERED	1	6047	2	48365	4(0.36-44.11)	45293
575	EYE DISORDERS	EYE PRURITUS	1	6047	13	48354	0.62(0.08-4.7)	45304
576	RESPIRATORY, THORACIC AND MEDIASTINAL DISORDERS	PULMONARY MASS	1	6047	5	48362	1.6(0.19-13.69)	45296
577	EYE DISORDERS	BLEPHAROSPASM	1	6047	5	48362	1.6(0.19-13.69)	45296
578	METABOLISM AND NUTRITION DISORDERS	ALCOHOL INTOLERANCE	1	6047	1	48366	8(0.5-127.9)	45292
579	GENERAL DISORDERS AND ADMINISTRATION SITE CONDITIONS	ALCOHOL INTERACTION	1	6047	1	48366	8(0.5-127.9)	45292
580	INVESTIGATIONS	HEART RATE DECREASED	1	6047	14	48353	0.57(0.08-4.34)	45305
581	CARDIAC DISORDERS	EXTRASYSTOLES	1	6047	8	48359	1(0.13-7.99)	45299
582	NERVOUS SYSTEM DISORDERS	PARTIAL SEIZURES	1	6047	1	48366	8(0.5-127.9)	45292
583	NEOPLASMS BENIGN, MALIGNANT AND UNSPECIFIED (INCL CYSTS AND POLYPS)	NEUROENDOCRINE CARCINOMA	1	6047	2	48365	4(0.36-44.11)	45293
584	NEOPLASMS BENIGN, MALIGNANT AND UNSPECIFIED (INCL CYSTS AND POLYPS)	PANCREATIC CARCINOMA STAGE IV	1	6047	2	48365	4(0.36-44.11)	45293
585	RENAL AND URINARY DISORDERS	PROTEINURIA	1	6047	8	48359	1(0.13-7.99)	45299
586	CARDIAC DISORDERS	PULSELESS ELECTRICAL ACTIVITY	1	6047	1	48366	8(0.5-127.9)	45292
587	SKIN AND SUBCUTANEOUS TISSUE DISORDERS	DERMATITIS ATOPIC	1	6047	1	48366	8(0.5-127.9)	45292
588	GASTROINTESTINAL DISORDERS	LARGE INTESTINAL HAEMORRHAGE	1	6047	1	48366	8(0.5-127.9)	45292
589	PSYCHIATRIC DISORDERS	NEAR DEATH EXPERIENCE	1	6047	3	48364	2.67(0.28-25.63)	45294
590	REPRODUCTIVE SYSTEM AND BREAST DISORDERS	VULVOVAGINAL RASH	1	6047	1	48366	8(0.5-127.9)	45292
591	EYE DISORDERS	OCULAR HYPERAEMIA	1	6047	12	48355	0.67(0.09-5.13)	45303
592	EYE DISORDERS	MYDRIASIS	1	6047	2	48365	4(0.36-44.11)	45293
593	SOCIAL CIRCUMSTANCES	INSURANCE ISSUE	1	6047	3	48364	2.67(0.28-25.63)	45294
594	METABOLISM AND NUTRITION DISORDERS	DIABETES MELLITUS	1	6047	9	48358	0.89(0.11-7.01)	45300
595	RESPIRATORY, THORACIC AND MEDIASTINAL DISORDERS	RESPIRATORY DISORDER	1	6047	4	48363	2(0.22-17.89)	45295
596	HEPATOBILIARY DISORDERS	HEPATITIS	1	6047	7	48360	1.14(0.14-9.29)	45298
597	NERVOUS SYSTEM DISORDERS	GENERALISED TONIC-CLONIC SEIZURE	1	6047	3	48364	2.67(0.28-25.63)	45294
598	NERVOUS SYSTEM DISORDERS	BELL'S PALSY	1	6047	6	48361	1.33(0.16-11.07)	45297
599	NEOPLASMS BENIGN, MALIGNANT AND UNSPECIFIED (INCL CYSTS AND POLYPS)	RENAL NEOPLASM	1	6047	1	48366	8(0.5-127.9)	45292
600	INVESTIGATIONS	COLONOSCOPY	1	6047	8	48359	1(0.13-7.99)	45299
601	GASTROINTESTINAL DISORDERS	FAECALOMA	1	6047	12	48355	0.67(0.09-5.13)	45303
602	MUSCULOSKELETAL AND CONNECTIVE TISSUE DISORDERS	MUSCLE TWITCHING	1	6047	12	48355	0.67(0.09-5.13)	45303
603	INVESTIGATIONS	BLOOD CHOLESTEROL INCREASED	1	6047	19	48348	0.42(0.06-3.14)	45310
604	PSYCHIATRIC DISORDERS	PANIC ATTACK	1	6047	23	48344	0.35(0.05-2.57)	45314
605	NERVOUS SYSTEM DISORDERS	HYPERAESTHESIA	1	6047	34	48333	0.24(0.03-1.72)	1 / 34
606	PSYCHIATRIC DISORDERS	ANGER	1	6047	11	48356	0.73(0.09-5.63)	45302
607	INVESTIGATIONS	RENAL FUNCTION TEST ABNORMAL	1	6047	8	48359	1(0.13-7.99)	45299
608	PSYCHIATRIC DISORDERS	ATTENTION DEFICIT HYPERACTIVITY DISORDER	1	6047	3	48364	2.67(0.28-25.63)	45294
609	INVESTIGATIONS	ENZYME LEVEL INCREASED	1	6047	3	48364	2.67(0.28-25.63)	45294
610	GENERAL DISORDERS AND ADMINISTRATION SITE CONDITIONS	FACIAL PAIN	1	6047	3	48364	2.67(0.28-25.63)	45294
611	SKIN AND SUBCUTANEOUS TISSUE DISORDERS	SKIN WARM	1	6047	4	48363	2(0.22-17.89)	45295
612	EAR AND LABYRINTH DISORDERS	EAR PAIN	1	6047	5	48362	1.6(0.19-13.69)	45296
613	GENERAL DISORDERS AND ADMINISTRATION SITE CONDITIONS	INFLAMMATION	1	6047	13	48354	0.62(0.08-4.7)	45304
614	REPRODUCTIVE SYSTEM AND BREAST DISORDERS	PROSTATIC DISORDER	1	6047	1	48366	8(0.5-127.9)	45292
615	EYE DISORDERS	PHOTOPSIA	1	6047	5	48362	1.6(0.19-13.69)	45296
616	INJURY, POISONING AND PROCEDURAL COMPLICATIONS	ROAD TRAFFIC ACCIDENT	1	6047	21	48346	0.38(0.05-2.83)	45312
617	EYE DISORDERS	MYOPIA	1	6047	1	48366	8(0.5-127.9)	45292
618	RESPIRATORY, THORACIC AND MEDIASTINAL DISORDERS	SNEEZING	1	6047	9	48358	0.89(0.11-7.01)	45300
619	EYE DISORDERS	LACRIMATION INCREASED	1	6047	10	48357	0.8(0.1-6.25)	45301
620	INFECTIONS AND INFESTATIONS	VULVOVAGINAL CANDIDIASIS	1	6047	1	48366	8(0.5-127.9)	45292
621	GASTROINTESTINAL DISORDERS	GINGIVAL SWELLING	1	6047	1	48366	8(0.5-127.9)	45292
622	GENERAL DISORDERS AND ADMINISTRATION SITE CONDITIONS	TENDERNESS	1	6047	7	48360	1.14(0.14-9.29)	45298
623	EYE DISORDERS	RETINAL HAEMORRHAGE	1	6047	11	48356	0.73(0.09-5.63)	45302
624	METABOLISM AND NUTRITION DISORDERS	HYPERPHAGIA	1	6047	12	48355	0.67(0.09-5.13)	45303
625	INFECTIONS AND INFESTATIONS	RESPIRATORY TRACT INFECTION VIRAL	1	6047	2	48365	4(0.36-44.11)	45293
626	GENERAL DISORDERS AND ADMINISTRATION SITE CONDITIONS	DECREASED ACTIVITY	1	6047	1	48366	8(0.5-127.9)	45292
627	PSYCHIATRIC DISORDERS	BIPOLAR DISORDER	1	6047	5	48362	1.6(0.19-13.69)	45296
628	GASTROINTESTINAL DISORDERS	DENTAL CARIES	1	6047	3	48364	2.67(0.28-25.63)	45294
629	IMMUNE SYSTEM DISORDERS	IMMUNE SYSTEM DISORDER	1	6047	3	48364	2.67(0.28-25.63)	45294
630	INJURY, POISONING AND PROCEDURAL COMPLICATIONS	LIGAMENT SPRAIN	1	6047	7	48360	1.14(0.14-9.29)	45298
631	NEOPLASMS BENIGN, MALIGNANT AND UNSPECIFIED (INCL CYSTS AND POLYPS)	MEDULLARY THYROID CANCER	1	6047	16	48351	0.5(0.07-3.77)	45307
632	INVESTIGATIONS	TUMOUR MARKER INCREASED	1	6047	3	48364	2.67(0.28-25.63)	45294
633	PSYCHIATRIC DISORDERS	EATING DISORDER	1	6047	20	48347	0.4(0.05-2.98)	45311
634	INJURY, POISONING AND PROCEDURAL COMPLICATIONS	FRACTURE	1	6047	5	48362	1.6(0.19-13.69)	45296
635	SURGICAL AND MEDICAL PROCEDURES	THYROIDECTOMY	1	6047	3	48364	2.67(0.28-25.63)	45294
636	NEOPLASMS BENIGN, MALIGNANT AND UNSPECIFIED (INCL CYSTS AND POLYPS)	NON-HODGKIN'S LYMPHOMA	1	6047	1	48366	8(0.5-127.9)	45292
637	NEOPLASMS BENIGN, MALIGNANT AND UNSPECIFIED (INCL CYSTS AND POLYPS)	GASTROINTESTINAL CARCINOMA	1	6047	1	48366	8(0.5-127.9)	45292
638	VASCULAR DISORDERS	VEIN COLLAPSE	1	6047	1	48366	8(0.5-127.9)	45292
639	SURGICAL AND MEDICAL PROCEDURES	LIMB OPERATION	1	6047	5	48362	1.6(0.19-13.69)	45296
640	GASTROINTESTINAL DISORDERS	MALLORY-WEISS SYNDROME	1	6047	1	48366	8(0.5-127.9)	45292
641	GASTROINTESTINAL DISORDERS	SMALL INTESTINAL OBSTRUCTION	1	6047	30	48337	0.27(0.04-1.95)	45321
642	INFECTIONS AND INFESTATIONS	PERITONITIS	1	6047	2	48365	4(0.36-44.11)	45293
643	GASTROINTESTINAL DISORDERS	LARGE INTESTINE PERFORATION	1	6047	3	48364	2.67(0.28-25.63)	45294
644	GASTROINTESTINAL DISORDERS	DUODENAL ULCER	1	6047	1	48366	8(0.5-127.9)	45292
645	VASCULAR DISORDERS	INTERNAL HAEMORRHAGE	1	6047	2	48365	4(0.36-44.11)	45293
646	VASCULAR DISORDERS	ORTHOSTATIC HYPOTENSION	1	6047	11	48356	0.73(0.09-5.63)	45302
647	NERVOUS SYSTEM DISORDERS	ALLODYNIA	1	6047	30	48337	0.27(0.04-1.95)	45321
648	RESPIRATORY, THORACIC AND MEDIASTINAL DISORDERS	HYPOPNOEA	1	6047	3	48364	2.67(0.28-25.63)	45294
649	SURGICAL AND MEDICAL PROCEDURES	ABORTION INDUCED	1	6047	2	48365	4(0.36-44.11)	45293
650	PREGNANCY, PUERPERIUM AND PERINATAL CONDITIONS	PREGNANCY ON ORAL CONTRACEPTIVE	1	6047	3	48364	2.67(0.28-25.63)	45294
651	GENERAL DISORDERS AND ADMINISTRATION SITE CONDITIONS	ADVERSE REACTION	1	6047	12	48355	0.67(0.09-5.13)	45303
652	INVESTIGATIONS	QUALITY OF LIFE DECREASED	1	6047	6	48361	1.33(0.16-11.07)	45297
653	IMMUNE SYSTEM DISORDERS	SEASONAL ALLERGY	1	6047	8	48359	1(0.13-7.99)	45299
654	NERVOUS SYSTEM DISORDERS	HYPOKINESIA	1	6047	4	48363	2(0.22-17.89)	45295
655	NERVOUS SYSTEM DISORDERS	MENTAL IMPAIRMENT	1	6047	10	48357	0.8(0.1-6.25)	45301
656	INFECTIONS AND INFESTATIONS	KIDNEY INFECTION	1	6047	15	48352	0.53(0.07-4.04)	45306
657	REPRODUCTIVE SYSTEM AND BREAST DISORDERS	DYSMENORRHOEA	1	6047	5	48362	1.6(0.19-13.69)	45296
658	PSYCHIATRIC DISORDERS	LIBIDO INCREASED	1	6047	1	48366	8(0.5-127.9)	45292
659	REPRODUCTIVE SYSTEM AND BREAST DISORDERS	NIPPLE PAIN	1	6047	4	48363	2(0.22-17.89)	45295
660	INFECTIONS AND INFESTATIONS	UPPER RESPIRATORY TRACT INFECTION	1	6047	8	48359	1(0.13-7.99)	45299
661	SKIN AND SUBCUTANEOUS TISSUE DISORDERS	DERMATITIS	1	6047	3	48364	2.67(0.28-25.63)	45294
662	GENERAL DISORDERS AND ADMINISTRATION SITE CONDITIONS	NODULE	1	6047	12	48355	0.67(0.09-5.13)	45303
663	INJURY, POISONING AND PROCEDURAL COMPLICATIONS	JOINT INJURY	1	6047	9	48358	0.89(0.11-7.01)	45300
664	INVESTIGATIONS	LABORATORY TEST ABNORMAL	1	6047	5	48362	1.6(0.19-13.69)	45296
665	INVESTIGATIONS	SARS-COV-2 TEST POSITIVE	1	6047	1	48366	8(0.5-127.9)	45292
666	EYE DISORDERS	OCULAR DISCOMFORT	1	6047	9	48358	0.89(0.11-7.01)	45300
667	REPRODUCTIVE SYSTEM AND BREAST DISORDERS	MENSTRUATION IRREGULAR	1	6047	18	48349	0.44(0.06-3.33)	45309
668	SKIN AND SUBCUTANEOUS TISSUE DISORDERS	ONYCHOCLASIS	1	6047	2	48365	4(0.36-44.11)	45293
669	RESPIRATORY, THORACIC AND MEDIASTINAL DISORDERS	APHONIA	1	6047	10	48357	0.8(0.1-6.25)	45301
670	INVESTIGATIONS	INTRAOCULAR PRESSURE INCREASED	1	6047	2	48365	4(0.36-44.11)	45293
671	GASTROINTESTINAL DISORDERS	TOOTHACHE	1	6047	8	48359	1(0.13-7.99)	45299
672	INJURY, POISONING AND PROCEDURAL COMPLICATIONS	BRAIN CONTUSION	1	6047	1	48366	8(0.5-127.9)	45292
673	GASTROINTESTINAL DISORDERS	ABDOMINAL TENDERNESS	1	6047	12	48355	0.67(0.09-5.13)	45303
674	GASTROINTESTINAL DISORDERS	PEPTIC ULCER	1	6047	2	48365	4(0.36-44.11)	45293
675	INFECTIONS AND INFESTATIONS	CHOLECYSTITIS INFECTIVE	1	6047	11	48356	0.73(0.09-5.63)	45302
676	NERVOUS SYSTEM DISORDERS	DEMENTIA ALZHEIMER'S TYPE	1	6047	4	48363	2(0.22-17.89)	45295
677	INJURY, POISONING AND PROCEDURAL COMPLICATIONS	PROCEDURAL PAIN	1	6047	5	48362	1.6(0.19-13.69)	45296
678	METABOLISM AND NUTRITION DISORDERS	MALNUTRITION	1	6047	7	48360	1.14(0.14-9.29)	45298
679	NERVOUS SYSTEM DISORDERS	COMA	1	6047	2	48365	4(0.36-44.11)	45293
680	INVESTIGATIONS	TRANSAMINASES INCREASED	1	6047	1	48366	8(0.5-127.9)	45292
681	NERVOUS SYSTEM DISORDERS	PARKINSON'S DISEASE	1	6047	4	48363	2(0.22-17.89)	45295
682	METABOLISM AND NUTRITION DISORDERS	POLYDIPSIA	1	6047	3	48364	2.67(0.28-25.63)	45294
683	SKIN AND SUBCUTANEOUS TISSUE DISORDERS	ALOPECIA AREATA	1	6047	1	48366	8(0.5-127.9)	45292
684	NEOPLASMS BENIGN, MALIGNANT AND UNSPECIFIED (INCL CYSTS AND POLYPS)	MENINGIOMA	1	6047	1	48366	8(0.5-127.9)	45292
685	EAR AND LABYRINTH DISORDERS	EAR DISORDER	1	6047	2	48365	4(0.36-44.11)	45293
686	SURGICAL AND MEDICAL PROCEDURES	FOOT AMPUTATION	1	6047	1	48366	8(0.5-127.9)	45292
687	GENERAL DISORDERS AND ADMINISTRATION SITE CONDITIONS	IMPAIRED HEALING	1	6047	3	48364	2.67(0.28-25.63)	45294
688	GENERAL DISORDERS AND ADMINISTRATION SITE CONDITIONS	MULTIPLE ORGAN DYSFUNCTION SYNDROME	1	6047	4	48363	2(0.22-17.89)	45295
689	MUSCULOSKELETAL AND CONNECTIVE TISSUE DISORDERS	ROTATOR CUFF SYNDROME	1	6047	4	48363	2(0.22-17.89)	45295
690	SURGICAL AND MEDICAL PROCEDURES	EYE OPERATION	1	6047	12	48355	0.67(0.09-5.13)	45303
691	RENAL AND URINARY DISORDERS	PRERENAL FAILURE	1	6047	2	48365	4(0.36-44.11)	45293
692	GENERAL DISORDERS AND ADMINISTRATION SITE CONDITIONS	SUDDEN CARDIAC DEATH	1	6047	1	48366	8(0.5-127.9)	45292
693	INFECTIONS AND INFESTATIONS	APPENDICITIS PERFORATED	1	6047	4	48363	2(0.22-17.89)	45295
694	GASTROINTESTINAL DISORDERS	ENTEROCOLITIS	1	6047	2	48365	4(0.36-44.11)	45293
695	GASTROINTESTINAL DISORDERS	GASTROINTESTINAL NECROSIS	1	6047	2	48365	4(0.36-44.11)	45293
696	EYE DISORDERS	ANGLE CLOSURE GLAUCOMA	1	6047	1	48366	8(0.5-127.9)	45292
697	SKIN AND SUBCUTANEOUS TISSUE DISORDERS	PHOTOSENSITIVITY REACTION	1	6047	5	48362	1.6(0.19-13.69)	45296
698	NEOPLASMS BENIGN, MALIGNANT AND UNSPECIFIED (INCL CYSTS AND POLYPS)	BILE DUCT CANCER	1	6047	3	48364	2.67(0.28-25.63)	45294
699	INJURY, POISONING AND PROCEDURAL COMPLICATIONS	FEMUR FRACTURE	1	6047	2	48365	4(0.36-44.11)	45293
700	GASTROINTESTINAL DISORDERS	GASTROINTESTINAL OEDEMA	1	6047	2	48365	4(0.36-44.11)	45293
701	GASTROINTESTINAL DISORDERS	ORAL MUCOSAL ERYTHEMA	1	6047	2	48365	4(0.36-44.11)	45293
702	EYE DISORDERS	MACULAR HOLE	1	6047	3	48364	2.67(0.28-25.63)	45294
703	INVESTIGATIONS	BLOOD KETONE BODY INCREASED	1	6047	1	48366	8(0.5-127.9)	45292
704	INFECTIONS AND INFESTATIONS	CLOSTRIDIUM DIFFICILE INFECTION	1	6047	5	48362	1.6(0.19-13.69)	45296
705	HEPATOBILIARY DISORDERS	CHOLECYSTITIS ACUTE	1	6047	7	48360	1.14(0.14-9.29)	45298
706	PRODUCT ISSUES	PRODUCT ODOUR ABNORMAL	1	6047	3	48364	2.67(0.28-25.63)	45294
707	GASTROINTESTINAL DISORDERS	DUMPING SYNDROME	1	6047	1	48366	8(0.5-127.9)	45292
708	INJURY, POISONING AND PROCEDURAL COMPLICATIONS	SKIN LACERATION	1	6047	7	48360	1.14(0.14-9.29)	45298
709	SKIN AND SUBCUTANEOUS TISSUE DISORDERS	COLD SWEAT	1	6047	20	48347	0.4(0.05-2.98)	45311
710	GASTROINTESTINAL DISORDERS	HYPERCHLORHYDRIA	1	6047	5	48362	1.6(0.19-13.69)	45296
711	INVESTIGATIONS	GLOMERULAR FILTRATION RATE INCREASED	1	6047	1	48366	8(0.5-127.9)	45292
712	SKIN AND SUBCUTANEOUS TISSUE DISORDERS	SKIN LESION	1	6047	8	48359	1(0.13-7.99)	45299
713	EYE DISORDERS	PERIORBITAL SWELLING	1	6047	5	48362	1.6(0.19-13.69)	45296
714	REPRODUCTIVE SYSTEM AND BREAST DISORDERS	GENITAL RASH	1	6047	1	48366	8(0.5-127.9)	45292
715	PSYCHIATRIC DISORDERS	MIDDLE INSOMNIA	1	6047	7	48360	1.14(0.14-9.29)	45298
716	SKIN AND SUBCUTANEOUS TISSUE DISORDERS	LICHEN SCLEROSUS	1	6047	1	48366	8(0.5-127.9)	45292
717	PSYCHIATRIC DISORDERS	AGGRESSION	1	6047	7	48360	1.14(0.14-9.29)	45298
718	SOCIAL CIRCUMSTANCES	LIVING IN RESIDENTIAL INSTITUTION	1	6047	2	48365	4(0.36-44.11)	45293
719	VASCULAR DISORDERS	BLOOD PRESSURE FLUCTUATION	1	6047	9	48358	0.89(0.11-7.01)	45300
720	INFECTIONS AND INFESTATIONS	FOLLICULITIS	1	6047	2	48365	4(0.36-44.11)	45293
721	INVESTIGATIONS	GAMMA-GLUTAMYLTRANSFERASE INCREASED	1	6047	2	48365	4(0.36-44.11)	45293
722	CARDIAC DISORDERS	BRADYCARDIA	1	6047	3	48364	2.67(0.28-25.63)	45294
723	GASTROINTESTINAL DISORDERS	IRRITABLE BOWEL SYNDROME	1	6047	21	48346	0.38(0.05-2.83)	45312
724	HEPATOBILIARY DISORDERS	HEPATIC CYTOLYSIS	1	6047	2	48365	4(0.36-44.11)	45293
725	MUSCULOSKELETAL AND CONNECTIVE TISSUE DISORDERS	SPINAL DISORDER	1	6047	4	48363	2(0.22-17.89)	45295
726	SURGICAL AND MEDICAL PROCEDURES	HIP ARTHROPLASTY	1	6047	13	48354	0.62(0.08-4.7)	45304
727	RENAL AND URINARY DISORDERS	BLADDER PAIN	1	6047	1	48366	8(0.5-127.9)	45292
728	RENAL AND URINARY DISORDERS	RENAL TUBULAR NECROSIS	1	6047	4	48363	2(0.22-17.89)	45295
729	HEPATOBILIARY DISORDERS	HEPATIC FAILURE	1	6047	5	48362	1.6(0.19-13.69)	45296
730	CARDIAC DISORDERS	SINUS TACHYCARDIA	1	6047	3	48364	2.67(0.28-25.63)	45294
731	PSYCHIATRIC DISORDERS	DELIRIUM	1	6047	2	48365	4(0.36-44.11)	45293
732	INJURY, POISONING AND PROCEDURAL COMPLICATIONS	MEDICATION ERROR	1	6047	2	48365	4(0.36-44.11)	45293
733	NERVOUS SYSTEM DISORDERS	COGNITIVE DISORDER	1	6047	11	48356	0.73(0.09-5.63)	45302
734	SOCIAL CIRCUMSTANCES	IMPAIRED WORK ABILITY	1	6047	13	48354	0.62(0.08-4.7)	45304
735	INFECTIONS AND INFESTATIONS	HEPATITIS E	1	6047	1	48366	8(0.5-127.9)	45292
736	EYE DISORDERS	RETINAL VEIN OCCLUSION	1	6047	1	48366	8(0.5-127.9)	45292
737	PSYCHIATRIC DISORDERS	SUICIDE ATTEMPT	1	6047	5	48362	1.6(0.19-13.69)	45296
738	NERVOUS SYSTEM DISORDERS	HYPOTONIA	1	6047	1	48366	8(0.5-127.9)	45292
739	SURGICAL AND MEDICAL PROCEDURES	ORAL SURGERY	1	6047	1	48366	8(0.5-127.9)	45292
740	INFECTIONS AND INFESTATIONS	VIRAL INFECTION	1	6047	18	48349	0.44(0.06-3.33)	45309
741	MUSCULOSKELETAL AND CONNECTIVE TISSUE DISORDERS	MUSCLE RIGIDITY	1	6047	1	48366	8(0.5-127.9)	45292
742	CARDIAC DISORDERS	ATRIOVENTRICULAR BLOCK FIRST DEGREE	1	6047	1	48366	8(0.5-127.9)	45292
743	NEOPLASMS BENIGN, MALIGNANT AND UNSPECIFIED (INCL CYSTS AND POLYPS)	PANCREATIC NEUROENDOCRINE TUMOUR	1	6047	1	48366	8(0.5-127.9)	45292
744	NEOPLASMS BENIGN, MALIGNANT AND UNSPECIFIED (INCL CYSTS AND POLYPS)	BREAST CANCER METASTATIC	1	6047	3	48364	2.67(0.28-25.63)	45294
745	PSYCHIATRIC DISORDERS	MOOD SWINGS	1	6047	16	48351	0.5(0.07-3.77)	45307
746	SURGICAL AND MEDICAL PROCEDURES	CATARACT OPERATION	1	6047	18	48349	0.44(0.06-3.33)	45309
747	MUSCULOSKELETAL AND CONNECTIVE TISSUE DISORDERS	BONE PAIN	1	6047	11	48356	0.73(0.09-5.63)	45302
748	CARDIAC DISORDERS	CORONARY ARTERY OCCLUSION	1	6047	9	48358	0.89(0.11-7.01)	45300
749	PREGNANCY, PUERPERIUM AND PERINATAL CONDITIONS	PREMATURE DELIVERY	1	6047	1	48366	8(0.5-127.9)	45292
750	RENAL AND URINARY DISORDERS	TUBULOINTERSTITIAL NEPHRITIS	1	6047	9	48358	0.89(0.11-7.01)	45300
751	NERVOUS SYSTEM DISORDERS	HYPOGLYCAEMIC COMA	1	6047	2	48365	4(0.36-44.11)	45293
752	INJURY, POISONING AND PROCEDURAL COMPLICATIONS	OVERDOSE	1	6047	34	48333	0.24(0.03-1.72)	1 / 34
753	INVESTIGATIONS	TROPONIN INCREASED	1	6047	2	48365	4(0.36-44.11)	45293
754	NERVOUS SYSTEM DISORDERS	TUNNEL VISION	1	6047	2	48365	4(0.36-44.11)	45293
755	GASTROINTESTINAL DISORDERS	PERITONEAL DISORDER	1	6047	1	48366	8(0.5-127.9)	45292
756	INVESTIGATIONS	ASPARTATE AMINOTRANSFERASE INCREASED	1	6047	9	48358	0.89(0.11-7.01)	45300
757	INVESTIGATIONS	BLOOD ALBUMIN DECREASED	1	6047	1	48366	8(0.5-127.9)	45292
758	INVESTIGATIONS	BLOOD POTASSIUM INCREASED	1	6047	10	48357	0.8(0.1-6.25)	45301
759	RENAL AND URINARY DISORDERS	ANURIA	1	6047	4	48363	2(0.22-17.89)	45295
760	INVESTIGATIONS	BLOOD ALKALINE PHOSPHATASE INCREASED	1	6047	7	48360	1.14(0.14-9.29)	45298
761	INVESTIGATIONS	BLOOD UREA INCREASED	1	6047	2	48365	4(0.36-44.11)	45293
762	MUSCULOSKELETAL AND CONNECTIVE TISSUE DISORDERS	SPINAL OSTEOARTHRITIS	1	6047	1	48366	8(0.5-127.9)	45292
763	EYE DISORDERS	GLAUCOMA	1	6047	13	48354	0.62(0.08-4.7)	45304
764	INVESTIGATIONS	BLOOD CREATININE ABNORMAL	1	6047	2	48365	4(0.36-44.11)	45293
765	INVESTIGATIONS	GLOMERULAR FILTRATION RATE ABNORMAL	1	6047	2	48365	4(0.36-44.11)	45293
766	EYE DISORDERS	RETINOPATHY	1	6047	49	48318	0.16(0.02-1.18)	1 / 49
767	NEOPLASMS BENIGN, MALIGNANT AND UNSPECIFIED (INCL CYSTS AND POLYPS)	SMALL INTESTINE CARCINOMA	1	6047	2	48365	4(0.36-44.11)	45293
768	VASCULAR DISORDERS	AORTIC DISSECTION	1	6047	1	48366	8(0.5-127.9)	45292
769	SKIN AND SUBCUTANEOUS TISSUE DISORDERS	SKIN SWELLING	1	6047	2	48365	4(0.36-44.11)	45293
770	GASTROINTESTINAL DISORDERS	FOOD POISONING	1	6047	16	48351	0.5(0.07-3.77)	45307
771	MUSCULOSKELETAL AND CONNECTIVE TISSUE DISORDERS	MUSCULOSKELETAL CHEST PAIN	1	6047	12	48355	0.67(0.09-5.13)	45303
772	SKIN AND SUBCUTANEOUS TISSUE DISORDERS	SKIN EXFOLIATION	1	6047	17	48350	0.47(0.06-3.53)	45308
773	REPRODUCTIVE SYSTEM AND BREAST DISORDERS	POLYCYSTIC OVARIES	1	6047	11	48356	0.73(0.09-5.63)	45302
774	METABOLISM AND NUTRITION DISORDERS	INSULIN RESISTANCE	1	6047	12	48355	0.67(0.09-5.13)	45303
775	SKIN AND SUBCUTANEOUS TISSUE DISORDERS	PILOERECTION	1	6047	3	48364	2.67(0.28-25.63)	45294
776	NERVOUS SYSTEM DISORDERS	BRAIN FOG	1	6047	11	48356	0.73(0.09-5.63)	45302
777	GENERAL DISORDERS AND ADMINISTRATION SITE CONDITIONS	FEELING OF BODY TEMPERATURE CHANGE	1	6047	7	48360	1.14(0.14-9.29)	45298
778	INJURY, POISONING AND PROCEDURAL COMPLICATIONS	INCORRECT PRODUCT ADMINISTRATION DURATION	1	6047	1	48366	8(0.5-127.9)	45292
779	INVESTIGATIONS	BILIRUBIN URINE PRESENT	1	6047	1	48366	8(0.5-127.9)	45292
780	INJURY, POISONING AND PROCEDURAL COMPLICATIONS	MUSCLE STRAIN	1	6047	12	48355	0.67(0.09-5.13)	45303
781	SKIN AND SUBCUTANEOUS TISSUE DISORDERS	RASH MACULO-PAPULAR	1	6047	2	48365	4(0.36-44.11)	45293
782	SURGICAL AND MEDICAL PROCEDURES	SHOULDER OPERATION	1	6047	4	48363	2(0.22-17.89)	45295
783	INJURY, POISONING AND PROCEDURAL COMPLICATIONS	UPPER LIMB FRACTURE	1	6047	7	48360	1.14(0.14-9.29)	45298
784	METABOLISM AND NUTRITION DISORDERS	STARVATION KETOACIDOSIS	1	6047	3	48364	2.67(0.28-25.63)	45294
785	RESPIRATORY, THORACIC AND MEDIASTINAL DISORDERS	RESPIRATORY FAILURE	1	6047	5	48362	1.6(0.19-13.69)	45296
786	VASCULAR DISORDERS	CIRCULATORY COLLAPSE	1	6047	5	48362	1.6(0.19-13.69)	45296
787	GASTROINTESTINAL DISORDERS	COLITIS ULCERATIVE	1	6047	12	48355	0.67(0.09-5.13)	45303
788	RESPIRATORY, THORACIC AND MEDIASTINAL DISORDERS	ASPIRATION	1	6047	7	48360	1.14(0.14-9.29)	45298
789	RENAL AND URINARY DISORDERS	NEPHROPATHY	1	6047	9	48358	0.89(0.11-7.01)	45300
790	NEOPLASMS BENIGN, MALIGNANT AND UNSPECIFIED (INCL CYSTS AND POLYPS)	PANCREATIC NEOPLASM	1	6047	8	48359	1(0.13-7.99)	45299
791	PSYCHIATRIC DISORDERS	OBSESSIVE THOUGHTS	1	6047	1	48366	8(0.5-127.9)	45292
792	CARDIAC DISORDERS	VENTRICULAR TACHYCARDIA	1	6047	2	48365	4(0.36-44.11)	45293
793	CARDIAC DISORDERS	CARDIOMYOPATHY	1	6047	1	48366	8(0.5-127.9)	45292
794	INVESTIGATIONS	WHITE BLOOD CELL COUNT INCREASED	1	6047	17	48350	0.47(0.06-3.53)	45308
795	INJURY, POISONING AND PROCEDURAL COMPLICATIONS	EXPOSURE DURING PREGNANCY	1	6047	4	48363	2(0.22-17.89)	45295
796	INVESTIGATIONS	HUMAN CHORIONIC GONADOTROPIN INCREASED	1	6047	1	48366	8(0.5-127.9)	45292
797	PREGNANCY, PUERPERIUM AND PERINATAL CONDITIONS	ABORTION SPONTANEOUS	1	6047	23	48344	0.35(0.05-2.57)	45314
798	SURGICAL AND MEDICAL PROCEDURES	RENAL TRANSPLANT	1	6047	3	48364	2.67(0.28-25.63)	45294
799	GENERAL DISORDERS AND ADMINISTRATION SITE CONDITIONS	NONSPECIFIC REACTION	1	6047	4	48363	2(0.22-17.89)	45295
800	NERVOUS SYSTEM DISORDERS	EXTRAPYRAMIDAL DISORDER	1	6047	1	48366	8(0.5-127.9)	45292
801	NERVOUS SYSTEM DISORDERS	PARALYSIS	1	6047	6	48361	1.33(0.16-11.07)	45297
802	CARDIAC DISORDERS	CARDIAC FLUTTER	1	6047	13	48354	0.62(0.08-4.7)	45304
803	GASTROINTESTINAL DISORDERS	GASTROINTESTINAL HYPOMOTILITY	1	6047	1	48366	8(0.5-127.9)	45292
804	SURGICAL AND MEDICAL PROCEDURES	ORTHOPAEDIC PROCEDURE	1	6047	1	48366	8(0.5-127.9)	45292
805	CARDIAC DISORDERS	CARDIAC FAILURE	1	6047	14	48353	0.57(0.08-4.34)	45305
806	SOCIAL CIRCUMSTANCES	BEDRIDDEN	1	6047	6	48361	1.33(0.16-11.07)	45297
807	INJURY, POISONING AND PROCEDURAL COMPLICATIONS	PANCREATIC INJURY	1	6047	2	48365	4(0.36-44.11)	45293
808	HEPATOBILIARY DISORDERS	LIVER INJURY	1	6047	6	48361	1.33(0.16-11.07)	45297
809	INFECTIONS AND INFESTATIONS	GASTROINTESTINAL INFECTION	1	6047	6	48361	1.33(0.16-11.07)	45297
810	SKIN AND SUBCUTANEOUS TISSUE DISORDERS	HAIR DISORDER	1	6047	2	48365	4(0.36-44.11)	45293
811	GASTROINTESTINAL DISORDERS	PANCREATIC CYST	1	6047	9	48358	0.89(0.11-7.01)	45300
812	GASTROINTESTINAL DISORDERS	FAECES HARD	1	6047	9	48358	0.89(0.11-7.01)	45300
813	INVESTIGATIONS	WHITE BLOOD CELL COUNT DECREASED	1	6047	5	48362	1.6(0.19-13.69)	45296
814	EYE DISORDERS	RETINAL OEDEMA	1	6047	3	48364	2.67(0.28-25.63)	45294
815	EYE DISORDERS	PAPILLOEDEMA	1	6047	3	48364	2.67(0.28-25.63)	45294
816	SOCIAL CIRCUMSTANCES	IMPAIRED QUALITY OF LIFE	1	6047	5	48362	1.6(0.19-13.69)	45296
817	GASTROINTESTINAL DISORDERS	SUBILEUS	1	6047	1	48366	8(0.5-127.9)	45292
818	NEOPLASMS BENIGN, MALIGNANT AND UNSPECIFIED (INCL CYSTS AND POLYPS)	THYROID NEOPLASM	1	6047	11	48356	0.73(0.09-5.63)	45302
819	INJURY, POISONING AND PROCEDURAL COMPLICATIONS	CARTILAGE INJURY	1	6047	1	48366	8(0.5-127.9)	45292
820	MUSCULOSKELETAL AND CONNECTIVE TISSUE DISORDERS	TENDONITIS	1	6047	4	48363	2(0.22-17.89)	45295
